# Supplementary material for: 2-(4-Bromo­phen­yl)-5,6-methyl­enedi­oxy-3-phenyl­sulfinyl-1-benzofuran benzene solvate
Source: Acta Crystallogr Sect E Struct Rep Online. 2009 Sep 19;65(Pt 10):o2503. doi: 10.1107/S1600536809037283 (PMC2970418; doi:10.1107/S1600536809037283)
Supplement: Supplementary file 2 [file e-65-o2503-Isup2.hkl]

# 
# h,k,l, Fc-squared, Fo-squared, sigma(Fo-squared) and status flag 
# 
data_I
_shelx_title ' 09U IN P2(1)/C' 
_shelx_refln_list_code          4 
_shelx_F_calc_maximum      354.19 
_exptl_crystal_F_000      1056.00 
_reflns_d_resolution_high  0.7828 
 
loop_ 
 _symmetry_equiv_pos_as_xyz 
 'x, y, z' 
 '-x, y+1/2, -z+1/2' 
 '-x, -y, -z' 
 'x, -y-1/2, z-1/2' 
 
_cell_length_a    13.8967 
_cell_length_b    12.6640 
_cell_length_c    13.0469 
_cell_angle_alpha  90.000 
_cell_angle_beta  102.418 
_cell_angle_gamma  90.000 
 
_shelx_F_squared_multiplier     1.000 
 
loop_ 
 _refln_index_h 
 _refln_index_k 
 _refln_index_l 
 _refln_F_squared_calc 
 _refln_F_squared_meas 
 _refln_F_squared_sigma 
 _refln_observed_status 
   1   0   0    20694.46    15838.54   1914.15 o 
   2   0   0     4286.09     3429.18    374.06 o 
   3   0   0      790.78      851.82    105.01 o 
   4   0   0       34.59       28.57      4.35 o 
   5   0   0     2065.90     1994.13    150.01 o 
   6   0   0      137.20      146.98      9.20 o 
   7   0   0     2216.37     1771.91    114.04 o 
   8   0   0     5725.48     5499.07    512.14 o 
   9   0   0     1638.94     1495.73    115.39 o 
  10   0   0     2353.98     2213.18    241.17 o 
  11   0   0      957.82      851.26     59.81 o 
  12   0   0      653.18      630.75     22.83 o 
  13   0   0     4678.09     4670.24    270.21 o 
  14   0   0     3083.13     3106.89    211.36 o 
  15   0   0       28.99       52.58     16.98 o 
  16   0   0      145.05      168.06     21.21 o 
  17   0   0       77.45       74.15     19.96 o 
   1   1   0     1876.20     2071.52     45.84 o 
   2   1   0     4603.30     4754.88    171.80 o 
   3   1   0     1802.79     1661.63     88.27 o 
   4   1   0    24183.04    22093.99   1212.11 o 
   5   1   0     5289.76     4905.93    273.09 o 
   6   1   0     3374.55     3063.66    204.03 o 
   7   1   0      901.87      836.19     42.75 o 
   8   1   0      606.53      553.20     24.71 o 
   9   1   0     6007.52     5656.12    257.93 o 
  10   1   0      320.69      336.19     11.84 o 
  11   1   0     2094.45     1986.12     66.23 o 
  12   1   0        8.38       -2.39      8.11 o 
  13   1   0       27.97       36.15      9.82 o 
  14   1   0      909.10      947.09     51.63 o 
  15   1   0        2.29       -7.41     10.14 o 
  16   1   0      954.54     1091.65     37.92 o 
  17   1   0       10.01        8.39     15.34 o 
   0   2   0     5734.20     7495.04     46.93 o 
   1   2   0       25.26       86.08      4.88 o 
   2   2   0    29196.27    28703.60    726.45 o 
   3   2   0      660.67      661.41     22.16 o 
   4   2   0       89.15       90.43      4.66 o 
   5   2   0    20642.16    19921.28    779.80 o 
   6   2   0      705.52      690.14     30.15 o 
   7   2   0     6359.33     5570.36    254.27 o 
   8   2   0     1306.94     1184.05     39.86 o 
   9   2   0       15.35       16.41      5.97 o 
  10   2   0      925.93      880.39     44.69 o 
  11   2   0     1905.70     1874.81     83.50 o 
  12   2   0     3627.35     3535.04    159.50 o 
  13   2   0      497.70      506.66     25.37 o 
  14   2   0       54.82       65.76     11.14 o 
  15   2   0      106.36      133.79     13.22 o 
  16   2   0       18.16        3.07     14.01 o 
  17   2   0       71.26       72.06     16.95 o 
   1   3   0    11228.10    12502.01    436.76 o 
   2   3   0    17278.89    17649.66    470.57 o 
   3   3   0     5378.53     5487.62    199.81 o 
   4   3   0     3828.81     3760.25    109.53 o 
   5   3   0      216.55      195.90      6.96 o 
   6   3   0     5940.90     6086.61    264.43 o 
   7   3   0      997.31      904.63     43.53 o 
   8   3   0      751.31      699.12     29.77 o 
   9   3   0     3362.26     3038.68     89.99 o 
  10   3   0      170.89      173.09      9.94 o 
  11   3   0     3794.67     3575.29     93.38 o 
  12   3   0       11.56       13.45      9.00 o 
  13   3   0      553.61      542.91     17.87 o 
  14   3   0     1073.21     1129.98     37.47 o 
  15   3   0      121.90      147.13     16.28 o 
  16   3   0      265.05      311.46     21.35 o 
  17   3   0        6.75       -2.30     17.23 o 
   0   4   0     8877.38     9297.06     59.23 o 
   1   4   0        4.82       14.37      3.54 o 
   2   4   0     1965.85     1992.68     83.35 o 
   3   4   0     2234.79     2278.68     96.43 o 
   4   4   0      236.84      323.79     14.71 o 
   5   4   0     8174.57     8250.76    257.52 o 
   6   4   0     1854.00     1963.07     52.51 o 
   7   4   0     7136.22     6899.84    277.70 o 
   8   4   0      167.87      165.48      9.27 o 
   9   4   0        4.90       -0.32      6.41 o 
  10   4   0      697.49      809.98     27.15 o 
  11   4   0     1774.02     1674.58     55.41 o 
  12   4   0     1701.39     1570.17     69.84 o 
  13   4   0      323.59      309.60     15.67 o 
  14   4   0     2060.24     2091.84     54.89 o 
  15   4   0       31.40       24.20     16.71 o 
  16   4   0      287.00      272.99     17.40 o 
   1   5   0     7859.26     8414.11    193.79 o 
   2   5   0       19.20       25.09      4.79 o 
   3   5   0      467.65      437.63     18.33 o 
   4   5   0     8607.99     9245.56    387.73 o 
   5   5   0      630.49      656.30     14.16 o 
   6   5   0      758.39      742.12     18.15 o 
   7   5   0     3131.63     2853.62     59.66 o 
   8   5   0      258.40      248.55     10.05 o 
   9   5   0     7453.31     7043.28    213.18 o 
  10   5   0     1992.80     1814.55     54.06 o 
  11   5   0      200.00      212.74     10.86 o 
  12   5   0      946.30      865.38     20.09 o 
  13   5   0      289.22      235.55     14.22 o 
  14   5   0       42.86       46.40     11.51 o 
  15   5   0      179.31      169.32     15.12 o 
  16   5   0      450.95      494.29     21.47 o 
   0   6   0     4339.53     4409.48     48.85 o 
   1   6   0       42.40       38.97      5.62 o 
   2   6   0     2725.32     3079.49     96.99 o 
   3   6   0     3164.98     3372.47    154.67 o 
   4   6   0      995.32     1321.39     77.66 o 
   5   6   0     8278.27     8580.53    438.14 o 
   6   6   0       51.58       70.46      7.08 o 
   7   6   0     3407.36     3355.23    141.01 o 
   8   6   0       73.63       76.84      8.20 o 
   9   6   0     2022.63     2113.37     76.16 o 
  10   6   0      123.13      126.87     11.30 o 
  11   6   0       48.99       32.61      9.94 o 
  12   6   0      841.47      792.66     20.67 o 
  13   6   0      514.58      499.07     18.83 o 
  14   6   0      339.12      311.25     17.29 o 
  15   6   0       62.87       70.81     13.79 o 
  16   6   0       39.26       16.44     13.17 o 
   1   7   0     7883.15     8378.47     92.00 o 
   2   7   0      724.49      721.71     18.01 o 
   3   7   0     3455.09     3711.10    109.94 o 
   4   7   0      467.00      442.70     14.15 o 
   5   7   0      218.96      219.73     11.45 o 
   6   7   0      115.07      105.59     12.28 o 
   7   7   0     1300.86     1230.53     33.72 o 
   8   7   0       99.05       98.13      9.02 o 
   9   7   0     1001.50     1009.28     20.37 o 
  10   7   0      230.27      216.94     14.94 o 
  11   7   0      715.70      678.21     25.09 o 
  12   7   0       44.44       30.93     12.99 o 
  13   7   0      131.69      118.37     15.57 o 
  14   7   0      105.75      110.77     19.13 o 
  15   7   0       10.29       18.21     14.95 o 
   0   8   0      607.26      644.65     26.16 o 
   1   8   0      181.93      185.20     12.47 o 
   2   8   0      756.06      709.43     15.76 o 
   3   8   0      351.63      321.58     12.35 o 
   4   8   0        4.38       -0.10      7.68 o 
   5   8   0     1091.79     1119.47     37.76 o 
   6   8   0       26.87       35.42      9.09 o 
   7   8   0     1749.06     1698.28     27.53 o 
   8   8   0       11.75        9.08      9.70 o 
   9   8   0       95.76       86.19     14.26 o 
  10   8   0      574.87      553.86     21.05 o 
  11   8   0       66.82       52.90     12.73 o 
  12   8   0      117.76      152.13     16.12 o 
  13   8   0       73.34       63.75     15.26 o 
  14   8   0        0.82       -0.04     15.46 o 
  15   8   0       89.32      106.52     23.25 o 
   1   9   0      806.59      839.01     18.56 o 
   2   9   0      405.49      334.10     14.09 o 
   3   9   0      258.75      260.59     13.71 o 
   4   9   0     3082.74     3182.89     92.92 o 
   5   9   0       19.51       16.53      9.44 o 
   6   9   0      608.79      648.85     29.02 o 
   7   9   0       15.43       29.31     10.22 o 
   8   9   0      749.17      656.95     37.50 o 
   9   9   0       44.55       24.03     14.35 o 
  10   9   0       16.31       24.49     15.28 o 
  11   9   0       40.98       48.90     15.77 o 
  12   9   0       56.08       73.65     18.35 o 
  13   9   0       22.38       15.91     17.96 o 
  14   9   0       29.04       -7.42     18.35 o 
   0  10   0     1678.05     1637.01     42.69 o 
   1  10   0      227.87      248.23     14.39 o 
   2  10   0       50.83       78.42      9.91 o 
   3  10   0      407.33      377.03     16.39 o 
   4  10   0       91.34      144.58     12.19 o 
   5  10   0      125.95      145.51     12.56 o 
   6  10   0      168.63      182.17     17.54 o 
   7  10   0      346.41      323.29     22.28 o 
   8  10   0      231.51      255.46     20.92 o 
   9  10   0       42.59       25.78     14.68 o 
  10  10   0       27.90       22.89     15.20 o 
  11  10   0        4.05      -18.98     16.10 o 
  12  10   0       38.30       27.20     17.63 o 
  13  10   0        8.30       -6.14     16.69 o 
   1  11   0      363.70      378.76     16.97 o 
   2  11   0      208.08      203.15     14.01 o 
   3  11   0      405.72      492.71     18.35 o 
   4  11   0      853.22      782.17     30.69 o 
   5  11   0        4.29      -11.54     13.59 o 
   6  11   0      473.80      472.22     49.04 o 
   7  11   0       46.56       47.99     15.17 o 
   8  11   0       47.24       65.94     17.26 o 
   9  11   0       11.68       -7.05     16.29 o 
  10  11   0       10.68       12.93     16.65 o 
  11  11   0        2.83        6.33     18.74 o 
  12  11   0       84.43       82.89     20.26 o 
   0  12   0      173.98      157.19     21.16 o 
   1  12   0      111.60      115.21     13.36 o 
   2  12   0        1.53        6.74     10.95 o 
   3  12   0      411.19      419.72     18.50 o 
   4  12   0       11.93       20.01     15.35 o 
   5  12   0      697.56      608.84     29.23 o 
   6  12   0      346.37      338.95     24.61 o 
   7  12   0      168.20      168.83     19.56 o 
   8  12   0      670.55      609.74     42.50 o 
   9  12   0      213.09      228.02     23.10 o 
  10  12   0      151.23      119.48     24.23 o 
  11  12   0      215.11      209.02     28.08 o 
   1  13   0       25.11       28.01     10.49 o 
   2  13   0      118.42      149.42     15.06 o 
   3  13   0      295.77      299.14     24.46 o 
   4  13   0        0.09       -2.69     16.32 o 
   5  13   0      309.77      321.23     35.00 o 
   6  13   0      656.51      619.72     29.16 o 
   7  13   0      180.34      159.25     29.04 o 
   8  13   0        1.32       -4.82     17.67 o 
   9  13   0       26.38       26.55     18.95 o 
  10  13   0        1.70       -8.23     18.56 o 
   0  14   0      104.64       96.20     18.89 o 
   1  14   0       27.73       18.51     13.08 o 
   2  14   0        2.23        1.43     17.26 o 
   3  14   0        1.21      -10.07     17.38 o 
   4  14   0       21.64       40.07     17.25 o 
   5  14   0       38.27       54.19     19.45 o 
   6  14   0        3.13      -16.41     17.54 o 
   7  14   0       59.68       69.65     19.65 o 
   8  14   0      203.07      212.33     26.92 o 
   1  15   0       26.16        7.35     15.45 o 
   2  15   0       32.56       35.87     15.58 o 
   3  15   0       22.94        9.34     18.89 o 
   4  15   0      209.00      193.26     24.21 o 
   5  15   0       70.69       88.77     21.61 o 
   6  15   0       63.36       55.34     21.62 o 
   0  16   0      263.22      354.25     42.69 o 
   1  16   0       42.10       19.62     20.67 o 
   2  16   0       31.36       32.26     20.92 o 
 -17   1   1       14.80       -1.88     14.25 o 
 -16   1   1       26.63        9.19     13.04 o 
 -15   1   1       10.17        2.75     10.72 o 
 -14   1   1       52.96       48.79     10.76 o 
 -13   1   1       12.04        4.80      9.22 o 
 -12   1   1      252.48      261.54     13.39 o 
 -11   1   1       11.04       19.25      7.14 o 
 -10   1   1       61.53       60.77      7.19 o 
  -9   1   1      202.41      216.24      9.62 o 
  -8   1   1       55.08       62.12      6.14 o 
  -7   1   1      105.97      100.48      6.34 o 
  -6   1   1      793.57      766.45     45.02 o 
  -5   1   1      308.77      258.00     18.91 o 
  -4   1   1      536.13      484.40     19.63 o 
  -3   1   1    10744.67    10072.68    724.50 o 
  -2   1   1     2500.09     2271.38    108.07 o 
  -1   1   1     5491.03     5119.10    475.57 o 
   0   1   1      919.81      844.74     98.71 o 
   1   1   1      431.59      477.06     36.66 o 
   2   1   1     3992.61     3840.48    172.60 o 
   3   1   1    10345.15     9387.66    341.85 o 
   4   1   1       37.25       33.36      2.28 o 
   5   1   1        0.69        1.56      3.14 o 
   6   1   1        0.19        2.45      3.87 o 
   7   1   1      613.05      622.08     33.09 o 
   8   1   1     1214.40     1157.16     51.19 o 
   9   1   1        0.91        2.81      5.72 o 
  10   1   1       22.13       17.84      6.80 o 
  11   1   1      458.25      463.79     24.43 o 
  12   1   1       26.84       16.25      8.52 o 
  13   1   1       17.25       19.47      9.50 o 
  14   1   1      959.26      998.78     34.64 o 
  15   1   1       12.23        7.60     11.08 o 
  16   1   1        0.60      -13.60     11.73 o 
  17   1   1       25.28       -0.16     13.18 o 
 -17   2   1       14.65       -3.01     17.69 o 
 -16   2   1        4.90      -11.29     13.14 o 
 -15   2   1       21.64        6.80     12.88 o 
 -14   2   1       76.78       84.88     11.51 o 
 -13   2   1      265.31      270.87     14.47 o 
 -12   2   1      633.13      659.91     28.48 o 
 -11   2   1      199.71      195.41     11.08 o 
 -10   2   1       10.19        7.51      6.59 o 
  -9   2   1      805.17      769.51     20.04 o 
  -8   2   1       91.43       89.91      6.52 o 
  -7   2   1     1075.47     1198.03     43.41 o 
  -6   2   1      190.67      217.19      8.27 o 
  -5   2   1        3.41        3.39      3.08 o 
  -4   2   1    10125.44     9778.73    277.59 o 
  -3   2   1     1106.13     1055.62     37.90 o 
  -2   2   1    34387.83    36862.86    687.86 o 
  -1   2   1     4494.69     4949.95     95.81 o 
   0   2   1      446.45      504.04     19.71 o 
   1   2   1      866.87      889.95     28.04 o 
   2   2   1      245.71      328.81      6.27 o 
   3   2   1        9.37       14.10      2.76 o 
   4   2   1       48.76       51.81      3.78 o 
   5   2   1      369.31      364.52     11.18 o 
   6   2   1       54.98       38.95      5.14 o 
   7   2   1      204.08      177.40      8.29 o 
   8   2   1       50.24       76.62      6.80 o 
   9   2   1      670.72      614.95     26.15 o 
  10   2   1      922.42      896.39     28.48 o 
  11   2   1      103.34      107.85      9.75 o 
  12   2   1       38.55       38.02      9.18 o 
  13   2   1        1.29        9.50      9.29 o 
  14   2   1       11.19       11.24     10.35 o 
  15   2   1       38.03       39.94     12.28 o 
  16   2   1       23.82       -2.56     12.03 o 
 -17   3   1      151.39      158.05     15.75 o 
 -16   3   1      391.70      418.62     19.53 o 
 -15   3   1        5.73        3.74     15.64 o 
 -14   3   1      117.84       88.71     14.11 o 
 -13   3   1      101.08      124.11     12.85 o 
 -12   3   1       16.37       12.02      8.56 o 
 -11   3   1       15.55       11.66      7.70 o 
 -10   3   1        5.98        8.57      6.59 o 
  -9   3   1       55.65       62.28      7.14 o 
  -8   3   1      108.19      151.61      8.45 o 
  -7   3   1     3953.98     4079.70    210.03 o 
  -6   3   1     1238.31     1245.57     34.07 o 
  -5   3   1     4923.02     5001.45    161.28 o 
  -4   3   1     5314.93     5854.36    162.41 o 
  -3   3   1      981.15     1022.31     33.81 o 
  -2   3   1     1609.53     1702.50     48.39 o 
  -1   3   1     7708.40     8604.22    114.02 o 
   0   3   1     6427.11     6947.31     45.00 o 
   1   3   1      109.31      162.53      4.75 o 
   2   3   1     1273.32     1284.18     18.65 o 
   3   3   1        0.73       16.42      6.77 o 
   4   3   1     1052.25     1111.95     34.37 o 
   5   3   1       78.44       50.48      4.75 o 
   6   3   1      636.30      706.70     40.36 o 
   7   3   1     2764.43     2735.85     87.36 o 
   8   3   1        0.26        4.59      5.47 o 
   9   3   1      986.21      995.54     48.16 o 
  10   3   1       25.37       16.18      7.34 o 
  11   3   1       50.58       41.52      8.82 o 
  12   3   1      982.33     1002.28     63.12 o 
  13   3   1        1.48        4.54      9.68 o 
  14   3   1      203.25      222.95     18.21 o 
  15   3   1       32.87       17.00     11.53 o 
  16   3   1        0.26        3.02     16.37 o 
 -16   4   1      261.71      310.85     18.29 o 
 -15   4   1       95.33       83.84     12.96 o 
 -14   4   1      166.87      156.99     13.51 o 
 -13   4   1        0.08        4.94      9.65 o 
 -12   4   1     1130.21     1001.47     20.81 o 
 -11   4   1       15.22        7.42      7.10 o 
 -10   4   1      991.02      955.47     20.70 o 
  -9   4   1     1222.84     1125.35     19.05 o 
  -8   4   1      575.58      568.83     16.51 o 
  -7   4   1     3194.26     3208.14     69.85 o 
  -6   4   1      410.09      447.20      9.81 o 
  -5   4   1     4113.26     4516.33    120.35 o 
  -4   4   1       19.30       42.99      4.53 o 
  -3   4   1     7031.51     8148.97    384.48 o 
  -2   4   1     8207.76     9161.32    271.70 o 
  -1   4   1     3548.25     4128.27     63.36 o 
   0   4   1     2415.56     2737.65     31.35 o 
   1   4   1       52.74       54.11      9.22 o 
   2   4   1      189.91      229.08      8.00 o 
   3   4   1     2386.79     2423.52    123.42 o 
   4   4   1      801.85      785.57     16.92 o 
   5   4   1      509.92      468.36     20.52 o 
   6   4   1      112.56      126.21      7.27 o 
   7   4   1      164.78      175.84      8.93 o 
   8   4   1       65.03       65.80      6.93 o 
   9   4   1      694.61      629.15     18.62 o 
  10   4   1       37.93       44.17      8.34 o 
  11   4   1      165.83      173.50     11.17 o 
  12   4   1       25.00       18.61      8.99 o 
  13   4   1      393.26      399.24     21.10 o 
  14   4   1       30.68       26.50     10.99 o 
  15   4   1        8.10       16.00     13.47 o 
  16   4   1      179.81      195.19     23.74 o 
 -16   5   1      124.99      130.84     15.54 o 
 -15   5   1        2.55      -16.19     10.80 o 
 -14   5   1       99.04       86.22     12.74 o 
 -13   5   1      490.79      429.25     17.38 o 
 -12   5   1      327.21      283.63     14.73 o 
 -11   5   1      849.65      891.21     19.37 o 
 -10   5   1      130.17      152.40      8.93 o 
  -9   5   1       70.78       66.11      7.22 o 
  -8   5   1       23.81       34.72      6.80 o 
  -7   5   1     1705.77     1699.04     32.82 o 
  -6   5   1     1087.10     1095.11     39.52 o 
  -5   5   1     1679.11     1814.04     81.21 o 
  -4   5   1     5249.44     6075.25    316.42 o 
  -3   5   1      959.74     1108.40     45.27 o 
  -2   5   1      301.66      380.46      9.27 o 
  -1   5   1      600.04      695.55     13.53 o 
   0   5   1    11075.77    12159.13    108.08 o 
   1   5   1        3.75        4.84      4.13 o 
   2   5   1     9047.07     9686.12    382.54 o 
   3   5   1     2527.73     2828.67    121.14 o 
   4   5   1     2915.37     3089.89    147.34 o 
   5   5   1      252.37      300.65      9.32 o 
   6   5   1     1072.53     1250.50     51.31 o 
   7   5   1     3861.36     3788.22    300.21 o 
   8   5   1        0.27        3.68      6.21 o 
   9   5   1     2243.89     2150.86     89.44 o 
  10   5   1      244.95      221.85     12.60 o 
  11   5   1      102.35       97.29     10.38 o 
  12   5   1     1493.83     1500.90     57.29 o 
  13   5   1      173.02      188.19     13.57 o 
  14   5   1      212.58      205.44     19.80 o 
  15   5   1        1.71      -13.76     12.55 o 
  16   5   1        0.53        1.33     14.04 o 
 -16   6   1      801.37      866.43     28.15 o 
 -15   6   1       66.40       72.03     13.52 o 
 -14   6   1     1249.09     1218.58     27.24 o 
 -13   6   1      924.73      847.16     32.92 o 
 -12   6   1        5.79        6.75      9.98 o 
 -11   6   1       40.60       37.96     10.05 o 
 -10   6   1      147.06      135.26     10.62 o 
  -9   6   1     1454.17     1391.97     33.30 o 
  -8   6   1        4.97       -2.16      6.31 o 
  -7   6   1     2358.95     2381.72     69.62 o 
  -6   6   1       36.55       41.74      7.27 o 
  -5   6   1      369.70      423.17     19.93 o 
  -4   6   1     1820.88     1901.41     72.58 o 
  -3   6   1      745.62      827.59     31.13 o 
  -2   6   1     3932.28     4226.53    102.96 o 
  -1   6   1      178.06      226.82      9.16 o 
   0   6   1     2402.77     2521.09     26.59 o 
   1   6   1      555.89      519.00     11.62 o 
   2   6   1      965.82     1050.56     37.60 o 
   3   6   1     3686.17     3904.84    156.39 o 
   4   6   1     3004.50     3099.15    151.17 o 
   5   6   1     2422.97     2552.30    119.97 o 
   6   6   1      685.77      665.92     16.21 o 
   7   6   1      259.43      287.62     11.46 o 
   8   6   1      583.19      570.91     15.41 o 
   9   6   1       27.85       19.22      7.90 o 
  10   6   1     1559.64     1405.82     48.18 o 
  11   6   1      194.88      181.47     12.99 o 
  12   6   1      435.55      445.90     17.03 o 
  13   6   1       87.62       38.35     15.66 o 
  14   6   1      231.01      227.38     17.46 o 
  15   6   1        2.60        0.59     18.35 o 
 -15   7   1       37.97       24.29     14.96 o 
 -14   7   1        2.46      -11.14     14.23 o 
 -13   7   1      158.88      159.68     16.84 o 
 -12   7   1      454.92      406.40     19.39 o 
 -11   7   1     1857.50     1753.87     55.68 o 
 -10   7   1      104.05      114.82     12.64 o 
  -9   7   1     1210.71     1092.85     28.42 o 
  -8   7   1      186.84      159.91     10.97 o 
  -7   7   1      546.38      522.24     27.08 o 
  -6   7   1      622.93      670.81     32.18 o 
  -5   7   1     2410.32     2501.88    100.95 o 
  -4   7   1     1013.67     1108.20     39.45 o 
  -3   7   1     1571.50     1737.45     67.26 o 
  -2   7   1      137.63      149.51      9.65 o 
  -1   7   1       55.90       86.82      7.32 o 
   0   7   1     4331.75     4674.22     57.70 o 
   1   7   1     2523.61     2611.12     40.57 o 
   2   7   1     4039.46     4177.79    131.33 o 
   3   7   1     1487.42     1568.37     63.15 o 
   4   7   1       27.97       44.91      7.62 o 
   5   7   1     1594.92     1501.98     50.13 o 
   6   7   1      204.10      190.88     10.42 o 
   7   7   1     5009.81     5025.42     64.40 o 
   8   7   1       58.59       65.43      9.08 o 
   9   7   1     1088.82     1053.05     40.06 o 
  10   7   1      490.42      432.28     15.79 o 
  11   7   1        9.81        8.33     11.38 o 
  12   7   1      143.60      151.65     15.79 o 
  13   7   1      179.24      186.98     17.06 o 
  14   7   1      526.15      535.74     31.27 o 
  15   7   1       10.65        1.33     18.35 o 
 -15   8   1        2.88      -17.27     18.35 o 
 -14   8   1     1226.53     1167.09     38.58 o 
 -13   8   1      205.07      228.41     21.88 o 
 -12   8   1      209.59      183.36     19.71 o 
 -11   8   1      173.31      205.61     19.16 o 
 -10   8   1       60.94       55.79     14.55 o 
  -9   8   1     1626.21     1550.15     33.86 o 
  -8   8   1      578.88      567.73     23.93 o 
  -7   8   1     2011.10     1919.54     88.08 o 
  -6   8   1       16.93        7.52      8.13 o 
  -5   8   1       74.88       65.90      9.11 o 
  -4   8   1     2763.91     3010.82    111.63 o 
  -3   8   1       41.48       46.78      8.15 o 
  -2   8   1     6201.16     6445.73     92.30 o 
  -1   8   1      725.00      771.20     16.37 o 
   0   8   1     2294.67     2298.62    102.51 o 
   1   8   1     2083.73     2196.42     33.12 o 
   2   8   1      113.90      118.86      9.08 o 
   3   8   1     2200.35     2134.53     51.36 o 
   4   8   1     1231.52     1175.16     60.00 o 
   5   8   1     4576.17     4591.19    180.65 o 
   6   8   1      193.98      214.41     13.14 o 
   7   8   1      650.53      698.56     18.49 o 
   8   8   1      206.46      241.72     13.06 o 
   9   8   1     1302.71     1377.17     36.19 o 
  10   8   1      294.09      258.46     16.80 o 
  11   8   1     1853.49     1624.82     31.29 o 
  12   8   1      870.89      786.83     26.18 o 
  13   8   1       49.16       76.69     20.67 o 
  14   8   1      126.88      137.14     23.39 o 
 -14   9   1       66.60       36.61     20.10 o 
 -13   9   1      142.65      141.62     23.85 o 
 -12   9   1      474.52      487.48     27.19 o 
 -11   9   1      934.27      917.37     32.46 o 
 -10   9   1      985.75      888.88     30.99 o 
  -9   9   1     1167.45     1080.38     31.68 o 
  -8   9   1       38.31       25.85     13.86 o 
  -7   9   1        9.37        5.10     11.88 o 
  -6   9   1       16.54       17.16     13.05 o 
  -5   9   1     4756.10     4849.64    126.71 o 
  -4   9   1      891.55      857.09     29.16 o 
  -3   9   1     3670.74     3825.30     93.54 o 
  -2   9   1       32.36       31.91      8.64 o 
  -1   9   1      574.10      603.22     15.87 o 
   0   9   1     4447.57     4528.42     44.17 o 
   1   9   1     3875.65     3886.50     34.04 o 
   2   9   1      752.01      687.24     17.14 o 
   3   9   1        6.87        9.01      8.14 o 
   4   9   1      190.50      195.09     13.24 o 
   5   9   1     1505.59     1491.16     51.33 o 
   6   9   1       42.59       29.51      9.96 o 
   7   9   1     2130.07     2159.35     64.46 o 
   8   9   1        8.42       11.55     10.23 o 
   9   9   1     1365.30     1218.04     32.71 o 
  10   9   1      133.43      133.09     16.14 o 
  11   9   1      197.35      180.77     16.56 o 
  12   9   1      579.34      484.87     22.69 o 
  13   9   1      187.58      198.93     23.59 o 
  14   9   1     1185.02     1170.93     39.98 o 
 -13  10   1      481.47      476.09     31.27 o 
 -12  10   1       54.82       44.55     18.66 o 
 -11  10   1       15.35       25.35     16.04 o 
 -10  10   1      124.55      120.25     19.03 o 
  -9  10   1     1778.17     1721.32     89.81 o 
  -8  10   1        3.26        4.63     14.41 o 
  -7  10   1      797.39      884.77     54.43 o 
  -6  10   1      140.63      154.87     17.40 o 
  -5  10   1      374.30      327.22     20.20 o 
  -4  10   1     2921.23     2830.92     50.86 o 
  -3  10   1      101.00      101.49     11.26 o 
  -2  10   1     2592.08     2537.95     30.20 o 
  -1  10   1       40.41       69.22     10.22 o 
   0  10   1     1217.78     1406.04     28.40 o 
   1  10   1       39.40       44.67      9.68 o 
   2  10   1      610.89      588.08     17.45 o 
   3  10   1     2884.83     3050.84     77.31 o 
   4  10   1      215.92      256.06     15.39 o 
   5  10   1     1520.89     1376.89     43.18 o 
   6  10   1      362.52      352.53     17.52 o 
   7  10   1        8.59       18.72     10.82 o 
   8  10   1      213.54      222.22     19.65 o 
   9  10   1     1440.97     1284.11     34.37 o 
  10  10   1      543.88      533.90     27.80 o 
  11  10   1      969.05     1002.48     34.38 o 
  12  10   1      321.97      285.02     37.69 o 
  13  10   1       15.11       43.46     27.31 o 
 -12  11   1      320.85      279.13     25.89 o 
 -11  11   1      914.31      857.44     34.78 o 
 -10  11   1       89.66       86.09     18.35 o 
  -9  11   1       78.53       92.02     18.87 o 
  -8  11   1      224.08      211.11     26.73 o 
  -7  11   1      810.23      791.73     29.07 o 
  -6  11   1     1304.63     1254.32     67.50 o 
  -5  11   1     1879.38     1804.88     60.96 o 
  -4  11   1      684.26      635.62     45.39 o 
  -3  11   1      332.50      317.64     16.82 o 
  -2  11   1      282.99      255.43     15.92 o 
  -1  11   1      821.50      884.42     22.02 o 
   0  11   1     2927.15     2870.67     29.39 o 
   1  11   1      279.21      317.38     16.25 o 
   2  11   1     5100.17     5194.35     52.26 o 
   3  11   1     1137.25     1107.78     23.78 o 
   4  11   1       32.87       25.95     11.25 o 
   5  11   1      698.67      746.08     24.18 o 
   6  11   1       11.40       20.37     11.02 o 
   7  11   1     2993.06     2762.85    153.85 o 
   8  11   1       42.73       33.63     15.47 o 
   9  11   1      814.86      839.28     31.81 o 
  10  11   1       21.53       26.51     17.69 o 
  11  11   1       24.88       47.69     29.23 o 
  12  11   1      164.04      151.55     35.00 o 
 -11  12   1      143.15      158.67     23.89 o 
 -10  12   1        2.84       17.90     18.44 o 
  -9  12   1     1134.78     1131.68     36.44 o 
  -8  12   1       89.23       69.82     18.90 o 
  -7  12   1      687.80      661.43     67.70 o 
  -6  12   1       58.70       63.56     16.70 o 
  -5  12   1      920.19      859.30     32.12 o 
  -4  12   1       16.50       21.15     16.02 o 
  -3  12   1     1018.91      925.87     29.10 o 
  -2  12   1     3747.86     3662.43     40.05 o 
  -1  12   1        4.75       10.28     10.85 o 
   0  12   1      387.16      351.99     15.35 o 
   1  12   1      678.40      655.46     21.01 o 
   2  12   1       18.21       14.00     11.39 o 
   3  12   1     2369.16     2335.15     69.53 o 
   4  12   1       96.78       91.78     13.01 o 
   5  12   1      542.73      594.20     26.65 o 
   6  12   1       80.94      106.10     17.94 o 
   7  12   1        2.20       -4.00     24.04 o 
   8  12   1      169.19      147.56     20.43 o 
   9  12   1      476.10      528.64     65.58 o 
  10  12   1      202.67      203.09     34.62 o 
  11  12   1      702.55      614.27     45.77 o 
 -10  13   1      114.66      109.39     26.16 o 
  -9  13   1      247.59      230.86     23.52 o 
  -8  13   1       30.59       41.78     18.99 o 
  -7  13   1      185.19      177.72     21.32 o 
  -6  13   1      333.12      304.49     26.24 o 
  -5  13   1     1225.35     1143.66     35.76 o 
  -4  13   1      887.61      905.31     34.42 o 
  -3  13   1      546.69      598.91     29.09 o 
  -2  13   1      184.22      170.78     20.12 o 
  -1  13   1       55.71       52.80     23.66 o 
   0  13   1      802.65      776.93     20.62 o 
   1  13   1       44.57       69.15     11.52 o 
   2  13   1     2335.65     2145.26     34.12 o 
   3  13   1        2.81        7.45     12.28 o 
   4  13   1      530.66      518.06     27.47 o 
   5  13   1      228.42      247.69     22.30 o 
   6  13   1       44.42       39.48     16.98 o 
   7  13   1      953.24      941.18     48.66 o 
   8  13   1        1.40      -12.99     16.42 o 
   9  13   1      353.06      302.32     36.16 o 
  10  13   1        3.43      -12.69     24.62 o 
  -8  14   1       15.20       21.53     20.04 o 
  -7  14   1      677.68      672.02     33.71 o 
  -6  14   1       16.07       -5.74     18.28 o 
  -5  14   1        4.91      -12.04     23.46 o 
  -4  14   1      755.30      720.51     31.77 o 
  -3  14   1        7.01        3.88     18.22 o 
  -2  14   1      364.54      430.17     28.40 o 
  -1  14   1      547.31      559.50     23.89 o 
   0  14   1     1619.13     1508.78     31.80 o 
   1  14   1       46.74       45.36     11.86 o 
   2  14   1      285.75      285.85     23.83 o 
   3  14   1      479.05      479.96     28.41 o 
   4  14   1      735.23      740.43     32.23 o 
   5  14   1      866.81      831.29     40.00 o 
   6  14   1      300.17      306.24     25.89 o 
   7  14   1       20.11       20.91     19.30 o 
   8  14   1      465.67      411.18     41.16 o 
  -6  15   1      184.36      167.55     25.80 o 
  -5  15   1      174.23      181.36     24.34 o 
  -4  15   1      324.31      344.10     28.52 o 
  -3  15   1       11.54       10.22     19.26 o 
  -2  15   1       68.21       46.66     15.88 o 
  -1  15   1       22.98       12.91     14.98 o 
   0  15   1      883.70      849.98     28.20 o 
   1  15   1       57.27       30.12     19.16 o 
   2  15   1      683.68      634.91     43.66 o 
   3  15   1       23.96       -0.03     18.63 o 
   4  15   1      775.44      750.59     38.27 o 
   5  15   1       11.37       -9.19     19.14 o 
   6  15   1        4.58        6.06     20.31 o 
  -2  16   1      928.92      826.27     30.34 o 
  -1  16   1      181.75      171.89     28.82 o 
   0  16   1       18.21       18.55     20.12 o 
   1  16   1      178.23      186.30     26.07 o 
   2  16   1        6.76       -9.15     19.68 o 
 -17   0   2        6.19       10.00     26.16 o 
 -16   0   2      358.50      406.56     36.54 o 
 -15   0   2      245.70      267.32     33.46 o 
 -14   0   2      539.16      551.06     34.23 o 
 -13   0   2     2292.77     2362.79    215.78 o 
 -12   0   2      558.01      573.94     49.04 o 
 -11   0   2     3678.45     3432.15    156.93 o 
 -10   0   2       27.91       18.29      8.85 o 
  -9   0   2     2214.74     1825.83    129.81 o 
  -8   0   2     2384.33     2423.18     77.96 o 
  -7   0   2     6978.87     7104.92    203.51 o 
  -6   0   2     3622.50     3218.95     97.29 o 
  -5   0   2     8810.76     8050.46    373.88 o 
  -4   0   2    25437.00    23004.59   1175.64 o 
  -3   0   2    10369.66     9688.72    203.36 o 
  -2   0   2     1066.95     1120.41     57.02 o 
  -1   0   2      662.37      771.74     55.61 o 
   0   0   2     3795.50     4016.12    259.89 o 
   1   0   2     6351.22     5944.65    563.88 o 
   2   0   2    20074.87    16274.32    465.99 o 
   3   0   2    10483.30     8860.56    686.67 o 
   4   0   2     8218.00     7093.42    674.95 o 
   5   0   2     1619.98     1426.87     93.08 o 
   6   0   2     7571.92     7126.93    868.51 o 
   7   0   2     1209.03      904.17    115.20 o 
   8   0   2      325.42      332.26     45.39 o 
   9   0   2     5124.35     4678.90    506.37 o 
  10   0   2      678.09      613.33     56.73 o 
  11   0   2      766.43      733.66     24.62 o 
  12   0   2      962.08     1001.81    109.04 o 
  13   0   2     1039.48     1157.49    104.81 o 
  14   0   2     1384.84     1418.60    122.89 o 
  15   0   2       99.73      148.17     27.89 o 
  16   0   2      783.83      937.36     51.54 o 
 -17   1   2       69.20       84.84     20.50 o 
 -16   1   2       31.20        2.50     16.86 o 
 -15   1   2       95.28       97.55     14.42 o 
 -14   1   2     1032.04     1004.83     49.63 o 
 -13   1   2     3363.59     3306.10    105.26 o 
 -12   1   2      111.04      120.91     10.07 o 
 -11   1   2     1566.60     1506.74     76.17 o 
 -10   1   2       53.20       66.58      7.31 o 
  -9   1   2     4711.40     4504.04    172.77 o 
  -8   1   2     1154.38      977.88     68.58 o 
  -7   1   2    12458.48    11178.69    478.37 o 
  -6   1   2     2953.73     2543.19    114.09 o 
  -5   1   2    10571.06     9400.48    303.43 o 
  -4   1   2     3742.52     3418.46    144.38 o 
  -3   1   2    19438.29    17562.85    812.24 o 
  -2   1   2     7053.64     6530.85    479.89 o 
  -1   1   2     1067.00      961.80     52.02 o 
   0   1   2    17200.34    16849.27   1528.55 o 
   1   1   2     8136.91     7221.41    979.29 o 
   2   1   2    11988.71    11452.69    763.34 o 
   3   1   2     9056.22     8802.27    422.81 o 
   4   1   2     2601.88     2746.82    109.26 o 
   5   1   2    14961.76    12894.90    614.53 o 
   6   1   2     1827.26     1657.52     66.17 o 
   7   1   2      720.69      569.31     38.86 o 
   8   1   2     2961.63     2797.06    191.76 o 
   9   1   2       56.07       71.58     10.96 o 
  10   1   2     6953.25     6390.03    388.96 o 
  11   1   2      641.29      603.28     33.48 o 
  12   1   2     3918.00     3687.26    206.47 o 
  13   1   2       12.60       14.80      9.56 o 
  14   1   2        6.68       11.23     10.26 o 
  15   1   2      120.75      108.17     13.50 o 
  16   1   2      485.07      488.36     24.53 o 
 -17   2   2       43.61       48.58     13.48 o 
 -16   2   2     1471.49     1499.51     28.09 o 
 -15   2   2       23.38       26.83     15.28 o 
 -14   2   2      556.01      543.45     26.51 o 
 -13   2   2       17.29       30.79     11.54 o 
 -12   2   2        5.15        0.12      7.56 o 
 -11   2   2     6593.58     6600.53    165.00 o 
 -10   2   2       21.13       24.69      6.73 o 
  -9   2   2     4144.59     3890.89    183.93 o 
  -8   2   2      306.47      296.46     25.91 o 
  -7   2   2      653.88      666.58     20.08 o 
  -6   2   2     5964.68     5279.26    240.23 o 
  -5   2   2      124.51      102.40      3.94 o 
  -4   2   2     1122.75      909.06     32.52 o 
  -3   2   2    37879.19    33150.10   2609.48 o 
  -2   2   2    49831.01    40958.88   6021.48 o 
  -1   2   2      451.95      554.94     26.84 o 
   0   2   2      238.34      205.88     22.73 o 
   1   2   2      216.41      206.50     17.69 o 
   2   2   2    11627.30    11998.89    478.65 o 
   3   2   2     6695.29     6763.57    317.97 o 
   4   2   2     5129.19     5049.56    295.54 o 
   5   2   2      905.39      937.91     21.95 o 
   6   2   2     2611.09     2329.07     95.78 o 
   7   2   2     5574.12     5328.22    236.50 o 
   8   2   2     4556.42     4403.52    195.14 o 
   9   2   2     2678.94     2426.82     99.60 o 
  10   2   2        6.15        1.98      6.87 o 
  11   2   2     2915.43     2776.04    134.13 o 
  12   2   2      316.30      322.37     16.71 o 
  13   2   2      363.16      346.23     19.99 o 
  14   2   2     1619.20     1708.98     70.12 o 
  15   2   2       29.87       11.93     13.14 o 
  16   2   2      694.45      813.68     28.16 o 
 -17   3   2        4.15       -9.68     12.97 o 
 -16   3   2      286.24      296.44     17.55 o 
 -15   3   2     1411.37     1454.05     27.10 o 
 -14   3   2      158.97      155.77     13.04 o 
 -13   3   2      300.86      313.94     15.36 o 
 -12   3   2     1246.11     1254.79     24.98 o 
 -11   3   2        4.29        2.28      6.21 o 
 -10   3   2      435.00      436.92     13.69 o 
  -9   3   2      763.47      711.60     14.93 o 
  -8   3   2     1214.32     1214.82     27.32 o 
  -7   3   2    11317.60    11127.12    262.29 o 
  -6   3   2     6099.40     6095.91    119.79 o 
  -5   3   2     1381.53     1203.79     19.07 o 
  -4   3   2       85.33       72.76      4.15 o 
  -3   3   2     2626.50     2900.04     67.95 o 
  -2   3   2   125452.39   128914.20   1353.15 o 
  -1   3   2    12797.02    14383.74    203.41 o 
   0   3   2    19383.50    18921.17    990.57 o 
   1   3   2     1251.94     1372.62     35.21 o 
   2   3   2     4099.52     4374.49    114.41 o 
   3   3   2     3760.73     4114.51    150.05 o 
   4   3   2        7.11       13.11      5.08 o 
   5   3   2     4864.65     4498.35    151.23 o 
   6   3   2     1202.96     1252.68     35.88 o 
   7   3   2    15883.57    15336.41    626.35 o 
   8   3   2      365.97      369.29     11.59 o 
   9   3   2       36.38       62.25      7.49 o 
  10   3   2     1449.98     1325.62     81.17 o 
  11   3   2     1754.14     1625.13     87.44 o 
  12   3   2     2585.42     2418.94    104.48 o 
  13   3   2      360.40      381.81     16.40 o 
  14   3   2      144.46      141.01     15.59 o 
  15   3   2      220.05      234.49     25.60 o 
  16   3   2       31.86        9.84     14.79 o 
 -17   4   2        0.51      -17.22     12.39 o 
 -16   4   2      428.94      485.48     21.08 o 
 -15   4   2       22.44       18.07     11.81 o 
 -14   4   2      635.67      666.76     20.15 o 
 -13   4   2      157.85      186.96     12.89 o 
 -12   4   2       70.45       69.35     10.05 o 
 -11   4   2     1913.83     1771.76     24.21 o 
 -10   4   2       23.26       31.58      6.50 o 
  -9   4   2     4199.43     3891.70     92.82 o 
  -8   4   2      688.59      708.59     22.51 o 
  -7   4   2      392.97      413.80      9.27 o 
  -6   4   2     1169.01     1077.62     21.41 o 
  -5   4   2     1126.79     1309.37     31.94 o 
  -4   4   2     8179.33     9054.70    264.10 o 
  -3   4   2      248.78      257.24      7.44 o 
  -2   4   2      130.50       99.55      5.64 o 
  -1   4   2    10676.77    11610.95    168.15 o 
   0   4   2       55.01       45.80     15.77 o 
   1   4   2     6972.00     7319.78    330.66 o 
   2   4   2    17828.01    19462.76    359.25 o 
   3   4   2    10518.94    12076.00    354.77 o 
   4   4   2     2545.59     2531.55     88.79 o 
   5   4   2        0.64        3.76      5.17 o 
   6   4   2      739.92      691.09     34.11 o 
   7   4   2     1130.29     1022.32     25.56 o 
   8   4   2      212.55      177.92     10.08 o 
   9   4   2     5982.19     5642.59    196.53 o 
  10   4   2     1444.38     1368.17     71.06 o 
  11   4   2      365.37      382.53     17.21 o 
  12   4   2      145.18      159.13     11.84 o 
  13   4   2       23.16       28.06     10.12 o 
  14   4   2      966.05     1047.05     72.33 o 
  15   4   2      186.77      195.15     18.08 o 
  16   4   2      634.03      629.18     31.49 o 
 -16   5   2        7.11       -1.33     12.87 o 
 -15   5   2      199.80      192.76     15.46 o 
 -14   5   2      509.13      535.73     20.00 o 
 -13   5   2      963.67      942.92     22.26 o 
 -12   5   2      916.97      914.49     20.61 o 
 -11   5   2      497.41      495.16     15.93 o 
 -10   5   2      797.93      767.98     19.25 o 
  -9   5   2      613.50      500.15     14.06 o 
  -8   5   2      202.97      243.41      9.52 o 
  -7   5   2     2251.43     2161.77     63.93 o 
  -6   5   2      176.37      162.66      8.43 o 
  -5   5   2     2614.27     2604.66     86.33 o 
  -4   5   2     2654.88     2772.63     91.97 o 
  -3   5   2     1007.95     1188.02     36.75 o 
  -2   5   2     3450.88     3853.40     56.91 o 
  -1   5   2      723.33      790.39     12.00 o 
   0   5   2     8352.00     8414.02    289.05 o 
   1   5   2       44.56       74.54      6.73 o 
   2   5   2       26.27       28.82      4.46 o 
   3   5   2     3813.76     4215.83    139.68 o 
   4   5   2      346.64      445.87     14.66 o 
   5   5   2    11149.80    11247.38    277.65 o 
   6   5   2       28.86       14.74      6.73 o 
   7   5   2      903.82      870.28     45.48 o 
   8   5   2      474.94      448.09     20.39 o 
   9   5   2       56.11       89.20     10.08 o 
  10   5   2     1671.25     1501.48     83.53 o 
  11   5   2       51.50       51.37      9.42 o 
  12   5   2      328.91      328.71     15.66 o 
  13   5   2      233.91      247.99     20.28 o 
  14   5   2      202.74      225.84     18.21 o 
  15   5   2       38.13       27.71     30.00 o 
 -16   6   2      814.58      746.34     24.46 o 
 -15   6   2       20.46        7.26     12.32 o 
 -14   6   2      103.27      103.34     13.27 o 
 -13   6   2       43.53       50.40     11.06 o 
 -12   6   2       28.24       37.15     10.71 o 
 -11   6   2      136.91      107.52     10.62 o 
 -10   6   2      278.25      253.92     13.08 o 
  -9   6   2     1472.21     1395.17     25.02 o 
  -8   6   2      928.10      938.37     20.27 o 
  -7   6   2      329.15      392.87     24.08 o 
  -6   6   2     3137.90     3565.54    141.80 o 
  -5   6   2      528.64      617.39     23.47 o 
  -4   6   2     8046.08     8098.17    240.15 o 
  -3   6   2     1646.56     1619.29     52.59 o 
  -2   6   2     2251.32     2486.96     31.25 o 
  -1   6   2     5310.52     5874.52    128.91 o 
   0   6   2      487.66      447.46     13.85 o 
   1   6   2     4394.41     4518.77    177.13 o 
   2   6   2     1728.56     1863.31     59.99 o 
   3   6   2     1104.11     1123.36     55.30 o 
   4   6   2     4562.08     4834.83    263.93 o 
   5   6   2      271.69      326.34     10.88 o 
   6   6   2     1256.44     1269.27     43.41 o 
   7   6   2     1822.08     1858.24     71.86 o 
   8   6   2      453.65      456.81     40.77 o 
   9   6   2     4746.13     4417.87    439.26 o 
  10   6   2      316.24      299.60     22.66 o 
  11   6   2      670.04      653.20     30.58 o 
  12   6   2       24.53        2.99     13.59 o 
  13   6   2        8.57       23.46     21.54 o 
  14   6   2      395.19      392.26     27.58 o 
  15   6   2        2.40       17.74     17.74 o 
 -15   7   2      106.92      120.40     17.66 o 
 -14   7   2      237.88      234.26     18.03 o 
 -13   7   2       53.15       38.08     13.84 o 
 -12   7   2     1066.36      930.67     25.59 o 
 -11   7   2       56.51       46.60     11.78 o 
 -10   7   2      487.53      509.23     23.93 o 
  -9   7   2       65.08       49.87     12.59 o 
  -8   7   2      831.67      802.35     23.93 o 
  -7   7   2     3134.75     2987.79    210.78 o 
  -6   7   2      163.11      146.72      9.94 o 
  -5   7   2      504.91      462.06     13.13 o 
  -4   7   2       21.10       37.90      7.39 o 
  -3   7   2       15.62       40.36      6.86 o 
  -2   7   2     1868.71     1964.02     56.83 o 
  -1   7   2     1173.41     1291.78     31.33 o 
   0   7   2      615.47      513.86     15.62 o 
   1   7   2     2711.05     2823.20     72.90 o 
   2   7   2     1321.26     1515.44     41.89 o 
   3   7   2      974.49      989.39     43.58 o 
   4   7   2      185.45      205.43      9.61 o 
   5   7   2     4058.20     4168.67    160.95 o 
   6   7   2      175.80      160.16     10.04 o 
   7   7   2     1915.92     1810.70     64.29 o 
   8   7   2      261.19      243.45     13.01 o 
   9   7   2      691.49      655.34     24.46 o 
  10   7   2      501.49      442.81     21.57 o 
  11   7   2        6.65       -0.31      9.71 o 
  12   7   2      657.20      626.48     22.35 o 
  13   7   2      313.43      311.56     24.20 o 
  14   7   2       34.48       38.97     19.72 o 
  15   7   2      438.62      497.99     56.54 o 
 -15   8   2       25.97       16.62     20.04 o 
 -14   8   2      227.38      186.57     23.52 o 
 -13   8   2       57.80       61.96     18.22 o 
 -12   8   2      234.29      202.10     20.50 o 
 -11   8   2      842.60      797.16     29.10 o 
 -10   8   2       87.18       75.20     15.11 o 
  -9   8   2      733.97      639.97     24.83 o 
  -8   8   2       94.54      110.47     14.78 o 
  -7   8   2      360.42      390.88     29.42 o 
  -6   8   2     2250.90     2178.76    114.62 o 
  -5   8   2      243.65      275.07     12.92 o 
  -4   8   2       99.30      100.53      9.21 o 
  -3   8   2     2428.17     2580.45     36.19 o 
  -2   8   2     1161.44     1286.32     19.67 o 
  -1   8   2     1454.62     1465.42     20.87 o 
   0   8   2      494.47      532.65     16.80 o 
   1   8   2      227.93      217.32     11.02 o 
   2   8   2     1135.81     1192.18     39.48 o 
   3   8   2     1329.05     1355.77     44.89 o 
   4   8   2     1556.52     1580.25     55.72 o 
   5   8   2      130.87      161.30     11.33 o 
   6   8   2      170.28      169.17     10.36 o 
   7   8   2     1910.48     1833.76     44.58 o 
   8   8   2       61.85       57.88      9.53 o 
   9   8   2      278.48      287.70     14.56 o 
  10   8   2      248.54      257.84     14.76 o 
  11   8   2      739.66      705.11     24.13 o 
  12   8   2      122.06      104.05     19.26 o 
  13   8   2      125.69      119.76     22.03 o 
  14   8   2      111.03      122.43     33.08 o 
 -14   9   2      163.85      176.20     23.74 o 
 -13   9   2       53.24       32.25     18.28 o 
 -12   9   2       26.05        7.79     16.76 o 
 -11   9   2      194.82      174.12     20.20 o 
 -10   9   2      680.40      688.69     28.14 o 
  -9   9   2       45.01       55.06     15.08 o 
  -8   9   2      123.04      132.34     15.62 o 
  -7   9   2     1588.16     1482.85     69.81 o 
  -6   9   2      421.22      393.55     21.88 o 
  -5   9   2      687.45      645.73     23.20 o 
  -4   9   2      585.47      589.33     16.74 o 
  -3   9   2     1095.06     1357.77     33.45 o 
  -2   9   2      434.28      487.84     15.10 o 
  -1   9   2      171.38      182.89     11.55 o 
   0   9   2       83.79       86.89     11.77 o 
   1   9   2      346.92      400.92     14.34 o 
   2   9   2        7.41       12.37      8.13 o 
   3   9   2     1600.38     1595.30     41.48 o 
   4   9   2      185.21      177.63     11.92 o 
   5   9   2      659.76      612.86     29.71 o 
   6   9   2      341.60      344.46     16.33 o 
   7   9   2      630.42      712.69     20.24 o 
   8   9   2      195.65      221.53     13.64 o 
   9   9   2      713.93      677.30     19.49 o 
  10   9   2      420.73      370.44     26.09 o 
  11   9   2        0.43      -15.16     15.39 o 
  12   9   2      150.99       91.56     19.82 o 
  13   9   2       23.54       22.33     19.00 o 
 -13  10   2       98.10      115.11     20.52 o 
 -12  10   2       50.45       37.35     18.13 o 
 -11  10   2       67.66       68.00     18.90 o 
 -10  10   2       19.67       25.94     16.86 o 
  -9  10   2        5.04        1.42     13.91 o 
  -8  10   2      603.94      602.77     31.35 o 
  -7  10   2      778.56      723.05     28.01 o 
  -6  10   2       87.93       70.90     16.92 o 
  -5  10   2        9.98       21.97     12.92 o 
  -4  10   2        4.41        3.81     11.14 o 
  -3  10   2       52.42       80.80     10.41 o 
  -2  10   2       26.18       26.98      9.77 o 
  -1  10   2      915.62      911.21     20.31 o 
   0  10   2      124.29      156.45     11.58 o 
   1  10   2     1363.84     1361.49     23.29 o 
   2  10   2      147.89      146.43     11.76 o 
   3  10   2      152.27      156.49     15.04 o 
   4  10   2       13.20       10.76     10.28 o 
   5  10   2       34.15       38.21     10.65 o 
   6  10   2      182.10      156.90     13.54 o 
   7  10   2        5.85       -7.71     10.10 o 
   8  10   2       15.46       -2.09     10.58 o 
   9  10   2       27.32       41.03     14.66 o 
  10  10   2       56.44       27.31     22.69 o 
  11  10   2      120.82      105.01     26.92 o 
  12  10   2      117.94      112.26     21.99 o 
  13  10   2      122.07       96.93     23.53 o 
 -13  11   2       40.12       48.68     21.19 o 
 -12  11   2      160.74      197.74     22.98 o 
 -11  11   2        6.74       13.23     16.86 o 
 -10  11   2      126.51      128.72     19.85 o 
  -9  11   2      212.20      186.35     20.35 o 
  -8  11   2      773.55      741.03     41.73 o 
  -7  11   2       13.95        7.77     15.91 o 
  -6  11   2      472.86      485.78     25.83 o 
  -5  11   2      306.30      263.72     22.17 o 
  -4  11   2       98.48      140.00     17.65 o 
  -3  11   2        1.57        8.62     14.11 o 
  -2  11   2      119.22      135.99     15.94 o 
  -1  11   2       73.72       84.05     11.37 o 
   0  11   2       43.89       28.30      8.95 o 
   1  11   2      355.21      328.02     16.68 o 
   2  11   2      773.96      805.38     20.94 o 
   3  11   2      188.64      211.95     14.65 o 
   4  11   2      200.56      200.07     14.28 o 
   5  11   2       84.41       89.11     12.35 o 
   6  11   2       15.30       19.49     11.77 o 
   7  11   2      219.79      184.98     14.80 o 
   8  11   2       40.03       47.37     16.86 o 
   9  11   2       55.62       61.16     27.69 o 
  10  11   2       18.09       25.00     26.92 o 
  11  11   2        3.20       -8.08     23.08 o 
  12  11   2       20.54       26.92     31.16 o 
 -11  12   2        0.35        2.06     19.29 o 
 -10  12   2        6.42       -9.15     17.90 o 
  -9  12   2        8.26       12.35     17.85 o 
  -8  12   2       24.46       23.29     16.53 o 
  -7  12   2        2.70        3.00     16.73 o 
  -6  12   2        5.41       10.86     16.44 o 
  -5  12   2       19.35       21.67     14.00 o 
  -4  12   2        9.30       15.20     15.50 o 
  -3  12   2      694.04      738.98     39.81 o 
  -2  12   2      304.07      269.78     22.14 o 
  -1  12   2        1.35       -0.99     16.15 o 
   0  12   2       29.55       29.35     10.00 o 
   1  12   2      135.70      125.77     11.87 o 
   2  12   2        2.09       -2.42     11.02 o 
   3  12   2        0.53       -3.86     11.18 o 
   4  12   2      192.37      198.87     15.75 o 
   5  12   2       26.07       26.63     12.50 o 
   6  12   2      586.99      600.22     27.78 o 
   7  12   2      472.48      470.28     26.89 o 
   8  12   2        0.47        8.46     21.54 o 
   9  12   2       50.61       42.69     28.08 o 
  10  12   2      187.43      197.70     35.00 o 
 -10  13   2       23.71       36.31     20.67 o 
  -9  13   2        8.46       -3.28     16.96 o 
  -8  13   2      200.62      190.52     25.19 o 
  -7  13   2      226.88      222.10     27.31 o 
  -6  13   2       18.59       -8.58     17.80 o 
  -5  13   2       50.89       43.18     18.36 o 
  -4  13   2        2.37       -2.94     16.71 o 
  -3  13   2        0.34       -8.65     16.05 o 
  -2  13   2        0.67        0.31     14.67 o 
  -1  13   2        5.39        0.00     15.77 o 
   0  13   2       31.03       33.19     13.05 o 
   1  13   2      331.44      311.11     16.91 o 
   2  13   2      139.67      146.55     15.59 o 
   3  13   2       35.41       38.12     13.32 o 
   4  13   2      217.71      198.95     16.99 o 
   5  13   2       51.00       45.16     17.38 o 
   6  13   2       10.02      -16.38     17.50 o 
   7  13   2        0.25       -3.08     25.39 o 
   8  13   2        4.43       -2.69     23.08 o 
   9  13   2       25.13       15.77     30.39 o 
  -8  14   2      301.76      242.03     34.62 o 
  -7  14   2        6.64        2.91     19.72 o 
  -6  14   2      109.93       96.42     21.62 o 
  -5  14   2      366.13      345.46     28.15 o 
  -4  14   2      269.61      296.04     25.29 o 
  -3  14   2        7.78       -6.88     18.07 o 
  -2  14   2      130.74      131.51     21.19 o 
  -1  14   2      121.97      109.70     16.14 o 
   0  14   2      358.02      329.80     21.35 o 
   1  14   2      339.83      318.62     21.17 o 
   2  14   2       81.08       70.87     14.89 o 
   3  14   2       22.24        0.41     14.45 o 
   4  14   2       22.31       10.40     17.27 o 
   5  14   2      178.78      146.31     24.81 o 
   6  14   2      512.61      410.02     38.08 o 
   7  14   2      431.40      386.18     42.31 o 
  -6  15   2      139.69      115.88     22.67 o 
  -5  15   2       34.25       15.60     21.16 o 
  -4  15   2       16.66       34.60     20.67 o 
  -3  15   2      255.26      206.60     23.86 o 
  -2  15   2      313.31      319.47     22.18 o 
  -1  15   2       21.85       16.84     15.46 o 
   0  15   2      154.58      154.23     17.75 o 
   1  15   2      389.60      361.52     23.49 o 
   2  15   2      134.69       88.37     16.41 o 
   3  15   2       97.89       73.08     28.85 o 
   4  15   2      599.14      651.18     33.98 o 
   5  15   2      343.23      323.86     38.46 o 
  -1  16   2       19.32       20.57     17.82 o 
   0  16   2      173.50      179.07     20.31 o 
   1  16   2       59.52       47.14     26.16 o 
 -17   1   3        0.10        6.54     18.47 o 
 -16   1   3       11.54       24.81     17.50 o 
 -15   1   3      134.62      131.06     12.06 o 
 -14   1   3       85.67       87.31     11.12 o 
 -13   1   3        0.05       -6.43     12.77 o 
 -12   1   3       13.12       22.77      9.56 o 
 -11   1   3       23.80       25.59      8.72 o 
 -10   1   3        4.65       13.95      7.64 o 
  -9   1   3     2292.46     2294.73     46.38 o 
  -8   1   3      178.62      173.53      6.59 o 
  -7   1   3      219.49      230.58     10.46 o 
  -6   1   3      111.48      116.40      4.71 o 
  -5   1   3      350.45      361.13      7.54 o 
  -4   1   3     2469.37     2380.76     76.69 o 
  -3   1   3      782.54      681.62     26.23 o 
  -2   1   3      903.52      964.30     52.35 o 
  -1   1   3     3849.61     3702.68    229.42 o 
   0   1   3     5211.46     5397.38    218.46 o 
   1   1   3    12505.97    11925.58    800.79 o 
   2   1   3     5131.31     4546.46    281.47 o 
   3   1   3     2472.60     2426.45    161.57 o 
   4   1   3      180.48      181.62     10.69 o 
   5   1   3       30.24       42.15      3.25 o 
   6   1   3      132.52      140.68      6.70 o 
   7   1   3      180.06      176.84      6.58 o 
   8   1   3      149.05      182.51     16.49 o 
   9   1   3       55.62       55.92      7.01 o 
  10   1   3       16.70       14.22      7.10 o 
  11   1   3       46.24       44.06      8.79 o 
  12   1   3        0.00       -8.05      8.27 o 
  13   1   3      116.42      110.57     11.48 o 
  14   1   3       56.13       73.71     14.52 o 
  15   1   3        5.49       -7.97     18.20 o 
  16   1   3        2.15       -1.82     19.71 o 
 -17   2   3       51.85       43.57     19.56 o 
 -16   2   3      308.87      310.04     17.76 o 
 -15   2   3      169.02      146.94     13.49 o 
 -14   2   3      214.31      216.24     13.36 o 
 -13   2   3       23.37       34.60      9.13 o 
 -12   2   3        2.22       -3.38      7.83 o 
 -11   2   3        1.13       -5.15      6.15 o 
 -10   2   3       65.75       70.10      6.71 o 
  -9   2   3        0.18       -2.69      4.71 o 
  -8   2   3       32.64       34.28      3.81 o 
  -7   2   3      805.78      747.21     25.45 o 
  -6   2   3     1392.59     1353.82     58.74 o 
  -5   2   3     5689.55     5560.05    242.35 o 
  -4   2   3    13926.84    12988.41    652.46 o 
  -3   2   3     4869.26     4843.65    354.42 o 
  -2   2   3      325.03      316.15     14.22 o 
  -1   2   3     5653.60     6078.37    389.37 o 
   0   2   3      538.92      534.42     37.48 o 
   1   2   3       22.76       32.80      9.58 o 
   2   2   3     7346.30     6985.52    423.43 o 
   3   2   3        0.76        8.71      2.46 o 
   4   2   3      579.21      598.90     34.30 o 
   5   2   3      882.04      851.27     32.48 o 
   6   2   3      155.40      181.73      7.33 o 
   7   2   3      199.05      206.23      9.38 o 
   8   2   3       10.15        8.01      5.68 o 
   9   2   3      598.95      565.44     19.10 o 
  10   2   3      889.79      824.47     48.74 o 
  11   2   3     1198.50     1107.83     76.39 o 
  12   2   3       12.08        8.71      8.71 o 
  13   2   3        0.07       -4.33     10.77 o 
  14   2   3       80.27       86.86     14.66 o 
  15   2   3        5.13       -3.85     18.49 o 
  16   2   3        6.07       -0.09     19.85 o 
 -17   3   3       10.98       -3.77     18.76 o 
 -16   3   3      594.24      603.94     21.35 o 
 -15   3   3      721.18      705.63     21.81 o 
 -14   3   3       19.54       13.55      9.74 o 
 -13   3   3      194.51      171.41     12.17 o 
 -12   3   3      426.00      397.30     15.33 o 
 -11   3   3       87.95       83.47      9.07 o 
 -10   3   3       50.62       63.56      8.11 o 
  -9   3   3      877.10      816.60     28.50 o 
  -8   3   3      201.13      206.03      7.97 o 
  -7   3   3      454.30      465.27     17.97 o 
  -6   3   3        2.31        5.95      3.22 o 
  -5   3   3     2324.66     2427.43    124.47 o 
  -4   3   3    12651.92    12138.12    807.77 o 
  -3   3   3        4.01        8.34      3.22 o 
  -2   3   3    10319.08    10254.31    741.23 o 
  -1   3   3      392.52      357.97     21.44 o 
   0   3   3     2423.09     2533.10    275.09 o 
   1   3   3      134.65      108.00      6.83 o 
   2   3   3       11.97        3.51      3.53 o 
   3   3   3     1162.95     1547.59     33.14 o 
   4   3   3     1822.77     1807.81    120.30 o 
   5   3   3      454.33      591.44     23.80 o 
   6   3   3     2308.75     2341.92     58.74 o 
   7   3   3        7.05        2.94      5.24 o 
   8   3   3      567.64      513.45     17.32 o 
   9   3   3     1365.12     1292.31     69.06 o 
  10   3   3     1951.68     1789.21     75.89 o 
  11   3   3      147.11      156.19     11.05 o 
  12   3   3       50.00       67.58     12.80 o 
  13   3   3       28.28       17.20     12.06 o 
  14   3   3      182.87      201.14     24.67 o 
  15   3   3       80.51       82.74     15.64 o 
  16   3   3       53.11       28.00     20.81 o 
 -17   4   3       36.67       15.08     12.79 o 
 -16   4   3       37.32       36.12     13.07 o 
 -15   4   3        1.18      -16.65     11.10 o 
 -14   4   3       30.53       25.31     10.74 o 
 -13   4   3      292.57      309.96     16.00 o 
 -12   4   3      140.79      163.23     11.52 o 
 -11   4   3      204.20      187.81     11.51 o 
 -10   4   3       41.82       28.10      7.97 o 
  -9   4   3       29.16       28.16      7.05 o 
  -8   4   3      608.80      605.81     12.44 o 
  -7   4   3     1020.35      913.58     12.85 o 
  -6   4   3     3691.06     3828.39    112.40 o 
  -5   4   3       30.68       56.63     29.12 o 
  -4   4   3     5109.48     5694.94    156.12 o 
  -3   4   3     3608.51     4536.00    117.95 o 
  -2   4   3       16.95       16.79      3.55 o 
  -1   4   3       35.56       32.54      4.11 o 
   0   4   3     1503.03     1316.75     51.25 o 
   1   4   3     2721.10     2853.42     84.36 o 
   2   4   3      870.87      927.85     42.04 o 
   3   4   3      924.64     1120.03     28.38 o 
   4   4   3      123.75      127.48      7.96 o 
   5   4   3     2137.53     2343.06    105.13 o 
   6   4   3      955.92     1047.88     71.65 o 
   7   4   3     3218.47     3036.69    148.69 o 
   8   4   3      433.92      411.59     14.69 o 
   9   4   3        5.23       -3.63      7.99 o 
  10   4   3        5.62       -0.25      7.43 o 
  11   4   3      490.10      478.36     16.49 o 
  12   4   3      992.36      957.18     32.41 o 
  13   4   3        1.99       -5.89     11.94 o 
  14   4   3      592.68      591.76     55.08 o 
  15   4   3       11.31       -2.32     13.82 o 
 -16   5   3      156.69      180.93     16.34 o 
 -15   5   3       68.21       68.87     13.22 o 
 -14   5   3      544.08      522.15     19.36 o 
 -13   5   3       67.84       52.22     10.83 o 
 -12   5   3       26.06       30.13      9.95 o 
 -11   5   3      221.95      202.15     12.16 o 
 -10   5   3      142.23      141.82     11.54 o 
  -9   5   3     1292.85     1227.04     22.62 o 
  -8   5   3      352.08      357.21     18.92 o 
  -7   5   3      405.56      397.38     10.37 o 
  -6   5   3     1492.89     1558.35     39.86 o 
  -5   5   3       50.80       71.19      5.81 o 
  -4   5   3    10672.71    12281.53    631.61 o 
  -3   5   3     1252.12     1440.36     25.41 o 
  -2   5   3     2722.58     2885.47     46.13 o 
  -1   5   3     1869.44     2068.98     50.22 o 
   0   5   3     4486.56     4930.29    248.86 o 
   1   5   3     1693.54     1885.07     54.52 o 
   2   5   3      773.21      730.80     31.59 o 
   3   5   3     1707.89     1662.42     43.51 o 
   4   5   3     1410.24     1509.67     56.85 o 
   5   5   3     4680.52     4744.74    149.71 o 
   6   5   3       15.20       17.92      7.00 o 
   7   5   3      520.86      523.22     21.64 o 
   8   5   3      924.07      883.68     46.29 o 
   9   5   3     1166.70     1177.22     51.64 o 
  10   5   3      470.81      501.45     22.64 o 
  11   5   3       30.59       31.82     14.95 o 
  12   5   3       44.50       56.42     16.80 o 
  13   5   3       64.08       16.12     16.96 o 
  14   5   3      127.09      121.63     24.04 o 
  15   5   3      117.26      130.95     21.32 o 
 -16   6   3      115.31      107.75     17.83 o 
 -15   6   3       15.74        7.61     14.27 o 
 -14   6   3       18.93       30.24     13.90 o 
 -13   6   3      259.00      263.11     17.46 o 
 -12   6   3      196.00      184.75     14.94 o 
 -11   6   3     1332.17     1215.29     27.98 o 
 -10   6   3        6.32        2.54      9.83 o 
  -9   6   3        0.55       -7.86      8.60 o 
  -8   6   3      383.04      334.85     15.03 o 
  -7   6   3     2652.51     2699.13     53.01 o 
  -6   6   3     1680.74     1659.11     52.12 o 
  -5   6   3     4002.88     4270.31    126.82 o 
  -4   6   3     1185.32     1224.76     32.47 o 
  -3   6   3     5734.65     6190.15    168.67 o 
  -2   6   3       12.21        8.35      8.22 o 
  -1   6   3     3147.80     3665.22     79.41 o 
   0   6   3      173.88      112.87     15.58 o 
   1   6   3      104.56       96.39      7.15 o 
   2   6   3      584.42      571.12     19.38 o 
   3   6   3        4.98        1.94      4.75 o 
   4   6   3       26.70       29.27      5.92 o 
   5   6   3     2813.05     3012.44     33.63 o 
   6   6   3       51.40       51.99      8.12 o 
   7   6   3     4287.54     4153.67    175.97 o 
   8   6   3      432.67      408.81     20.05 o 
   9   6   3      443.98      405.86     16.54 o 
  10   6   3      249.95      244.72     19.56 o 
  11   6   3        0.57      -16.15     12.75 o 
  12   6   3     1354.82     1462.78     60.39 o 
  13   6   3       28.15       25.55     18.46 o 
  14   6   3       24.39       13.84     19.03 o 
 -16   7   3      227.87      209.46     19.84 o 
 -15   7   3      260.16      293.17     20.62 o 
 -14   7   3      481.04      514.87     30.95 o 
 -13   7   3      386.53      376.85     21.01 o 
 -12   7   3      146.98      120.32     15.58 o 
 -11   7   3      130.73      158.67     14.70 o 
 -10   7   3       39.06       45.09     11.54 o 
  -9   7   3     1100.95     1162.86     29.74 o 
  -8   7   3       34.84       30.39     11.42 o 
  -7   7   3      718.62      691.52     34.42 o 
  -6   7   3      128.53      134.19     13.64 o 
  -5   7   3       88.06       82.14     12.23 o 
  -4   7   3     2186.20     2181.03     65.42 o 
  -3   7   3      306.40      322.75     11.56 o 
  -2   7   3     6871.11     7858.47    108.53 o 
  -1   7   3      217.19      258.82     11.36 o 
   0   7   3       39.83       51.93      8.86 o 
   1   7   3     2627.25     2778.79     76.57 o 
   2   7   3      100.28      148.84      9.99 o 
   3   7   3     3989.82     3918.50    127.30 o 
   4   7   3      611.34      654.25     26.20 o 
   5   7   3     1208.38     1131.59     44.03 o 
   6   7   3      112.61      109.09      8.52 o 
   7   7   3      189.45      178.45     10.54 o 
   8   7   3       58.15       35.00      8.56 o 
   9   7   3     1280.83     1179.14     45.42 o 
  10   7   3      259.35      254.24     19.04 o 
  11   7   3      453.37      453.03     20.71 o 
  12   7   3      275.99      262.45     18.47 o 
  13   7   3        5.50        3.80     13.60 o 
  14   7   3      462.12      406.36     27.31 o 
 -15   8   3       24.61        4.83     19.43 o 
 -14   8   3      203.44      209.96     23.46 o 
 -13   8   3      590.74      528.25     28.94 o 
 -12   8   3      199.22      204.88     20.58 o 
 -11   8   3      746.45      744.85     29.51 o 
 -10   8   3        7.81      -14.08     13.73 o 
  -9   8   3      253.02      215.00     17.65 o 
  -8   8   3     1396.64     1535.66    126.35 o 
  -7   8   3     2204.24     2428.08     94.81 o 
  -6   8   3     4833.15     4608.25    182.32 o 
  -5   8   3      385.43      329.37     17.67 o 
  -4   8   3      225.76      256.61     17.14 o 
  -3   8   3      737.24      854.72     26.85 o 
  -2   8   3      235.42      210.38     11.53 o 
  -1   8   3      135.15      142.88      9.97 o 
   0   8   3    10798.62    11418.12    149.91 o 
   1   8   3     3099.02     3051.61     36.29 o 
   2   8   3     1433.70     1433.82     22.51 o 
   3   8   3       38.56       31.16      8.40 o 
   4   8   3      245.11      268.38     11.27 o 
   5   8   3     4933.11     4827.17    126.97 o 
   6   8   3      235.37      210.50     11.78 o 
   7   8   3     5966.31     5615.16    157.74 o 
   8   8   3       79.70       93.41     10.72 o 
   9   8   3      517.56      507.13     20.16 o 
  10   8   3        7.24        0.00     11.83 o 
  11   8   3       21.23       11.89     13.46 o 
  12   8   3      472.20      469.86     22.38 o 
  13   8   3       62.75       57.78     19.81 o 
  14   8   3      325.95      321.43     28.29 o 
 -14   9   3       85.84       61.77     20.65 o 
 -13   9   3       87.54       65.74     18.05 o 
 -12   9   3        5.66        0.69     16.84 o 
 -11   9   3      291.29      305.27     22.84 o 
 -10   9   3        6.17       13.30     15.22 o 
  -9   9   3     1957.91     1929.94     40.11 o 
  -8   9   3        0.19       -4.91     13.73 o 
  -7   9   3     2089.00     2090.54    110.39 o 
  -6   9   3      184.81      205.14     20.58 o 
  -5   9   3       10.79        3.09     11.44 o 
  -4   9   3     2894.67     2935.59    152.12 o 
  -3   9   3       24.91       30.39     12.50 o 
  -2   9   3     3374.47     3536.91     32.55 o 
  -1   9   3       56.61       56.09      8.77 o 
   0   9   3      123.69      135.40     10.25 o 
   1   9   3      422.70      439.05     14.41 o 
   2   9   3     1590.95     1683.95     41.16 o 
   3   9   3     5033.32     5084.20    186.78 o 
   4   9   3      435.10      460.66     16.37 o 
   5   9   3     1450.79     1397.47     52.38 o 
   6   9   3       92.73      102.97     10.22 o 
   7   9   3        0.01       -0.20      8.21 o 
   8   9   3      578.43      496.72     19.75 o 
   9   9   3      476.72      489.65     21.21 o 
  10   9   3      923.60      942.05     34.74 o 
  11   9   3      842.74      860.40     29.46 o 
  12   9   3       82.28       77.92     18.77 o 
  13   9   3       88.94      118.57     23.66 o 
 -13  10   3      562.19      597.14     32.73 o 
 -12  10   3      158.99      165.09     21.89 o 
 -11  10   3     1944.02     1900.45     54.62 o 
 -10  10   3       20.16       20.25     16.71 o 
  -9  10   3        0.62       -6.93     14.07 o 
  -8  10   3      665.63      577.71     46.54 o 
  -7  10   3      655.21      656.45     27.50 o 
  -6  10   3      746.38      772.59     27.87 o 
  -5  10   3     2439.90     2329.65    143.85 o 
  -4  10   3     1942.27     2154.11     59.43 o 
  -3  10   3       57.92       91.78     16.73 o 
  -2  10   3     1134.61     1265.85     30.30 o 
  -1  10   3      832.32      756.27     19.44 o 
   0  10   3     2811.40     2789.54     37.68 o 
   1  10   3     2004.23     1921.32     44.05 o 
   2  10   3      554.38      540.91     17.71 o 
   3  10   3        2.89        1.19      9.66 o 
   4  10   3       15.09       14.81      9.90 o 
   5  10   3     2808.65     2889.48    111.71 o 
   6  10   3      113.16      120.51     13.08 o 
   7  10   3     1898.13     1906.10    132.32 o 
   8  10   3      130.41      145.16     19.42 o 
   9  10   3     1358.12     1211.69     41.18 o 
  10  10   3       43.93       29.45     17.18 o 
  11  10   3       62.32       57.03     20.79 o 
  12  10   3      439.54      430.43     29.10 o 
 -13  11   3        8.94        0.76     19.60 o 
 -12  11   3       36.22       33.08     18.49 o 
 -11  11   3      250.80      252.06     24.71 o 
 -10  11   3        5.26        9.64     16.29 o 
  -9  11   3     1173.83     1188.99     59.23 o 
  -8  11   3       29.36       22.98     16.71 o 
  -7  11   3      554.82      516.96     33.66 o 
  -6  11   3      514.44      490.39     46.16 o 
  -5  11   3      454.56      456.85     29.81 o 
  -4  11   3      457.76      545.51     38.46 o 
  -3  11   3      194.86      216.39     19.16 o 
  -2  11   3     3427.28     3248.36    132.32 o 
  -1  11   3       39.66       38.00     13.64 o 
   0  11   3      103.35       94.43     10.11 o 
   1  11   3      371.44      342.78     16.46 o 
   2  11   3     1551.44     1482.28     28.13 o 
   3  11   3     3549.81     3589.75    132.74 o 
   4  11   3      280.41      266.73     16.48 o 
   5  11   3     1337.10     1410.71     59.41 o 
   6  11   3      940.29      987.97     24.76 o 
   7  11   3       32.56       19.11     15.87 o 
   8  11   3      515.81      505.98     48.27 o 
   9  11   3      335.91      329.25     36.16 o 
  10  11   3      260.67      238.86     35.00 o 
  11  11   3      590.90      515.80     42.69 o 
 -11  12   3     1147.74     1001.56     38.87 o 
 -10  12   3        5.11        2.59     18.36 o 
  -9  12   3      102.45      117.77     19.80 o 
  -8  12   3      121.36      118.14     20.67 o 
  -7  12   3      430.91      471.82     28.15 o 
  -6  12   3     1099.19     1064.25     49.23 o 
  -5  12   3      139.21      144.50     17.94 o 
  -4  12   3       61.97       45.13     16.84 o 
  -3  12   3      703.92      629.74     30.77 o 
  -2  12   3      687.29      609.33     27.87 o 
  -1  12   3      312.54      316.82     23.37 o 
   0  12   3     2313.78     2325.14     34.48 o 
   1  12   3      267.25      276.47     15.53 o 
   2  12   3     1725.52     1731.16     47.89 o 
   3  12   3       99.69       66.21     12.90 o 
   4  12   3       63.67       51.51     12.91 o 
   5  12   3      899.70      856.35     29.61 o 
   6  12   3       76.04      115.41     18.62 o 
   7  12   3     1000.76      972.47     69.23 o 
   8  12   3      507.72      483.10     42.31 o 
   9  12   3      107.13       67.70     29.62 o 
  10  12   3      585.06      556.57     45.00 o 
 -10  13   3       43.30       58.68     27.69 o 
  -9  13   3      498.77      471.69     31.26 o 
  -8  13   3       80.24       71.03     19.41 o 
  -7  13   3      166.70      141.11     20.97 o 
  -6  13   3      138.06      124.69     21.21 o 
  -5  13   3       27.59       19.09     18.35 o 
  -4  13   3     1673.66     1654.17     41.48 o 
  -3  13   3       95.87       85.50     24.04 o 
  -2  13   3      903.81      874.71     32.75 o 
  -1  13   3       67.13       77.08     18.35 o 
   0  13   3      408.72      434.07     21.20 o 
   1  13   3      119.40      122.68     15.14 o 
   2  13   3       11.62       24.45     14.84 o 
   3  13   3      520.83      523.93     21.87 o 
   4  13   3      475.38      483.05     21.74 o 
   5  13   3      356.92      306.80     26.92 o 
   6  13   3      289.18      286.58     24.07 o 
   7  13   3        4.21        4.62     25.39 o 
   8  13   3       83.85       86.93     30.39 o 
   9  13   3      659.25      687.73     50.77 o 
  -8  14   3      247.92      254.99     26.38 o 
  -7  14   3       99.82       60.41     19.99 o 
  -6  14   3       76.46       60.85     21.32 o 
  -5  14   3      590.02      559.28     33.66 o 
  -4  14   3      173.62      181.23     23.25 o 
  -3  14   3       82.06       86.45     20.47 o 
  -2  14   3      507.16      476.82     41.35 o 
  -1  14   3      276.54      277.28     19.20 o 
   0  14   3     2354.20     2264.95     38.30 o 
   1  14   3     1144.79     1138.79     45.18 o 
   2  14   3      392.06      384.16     22.02 o 
   3  14   3       57.92       38.35     18.35 o 
   4  14   3       14.54        6.00     22.50 o 
   5  14   3      786.90      746.96     45.77 o 
   6  14   3      313.83      285.40     36.16 o 
   7  14   3      119.43      130.78     33.08 o 
  -6  15   3        3.15       -6.93     20.67 o 
  -5  15   3        4.09        3.33     20.00 o 
  -4  15   3      374.11      343.96     28.25 o 
  -3  15   3        4.95      -14.83     19.14 o 
  -2  15   3       96.80       95.68     17.08 o 
  -1  15   3      335.63      315.13     21.48 o 
   0  15   3      100.32      117.23     17.98 o 
   1  15   3      628.05      650.76     26.62 o 
   2  15   3       45.25       31.36     16.03 o 
   3  15   3       58.04       41.37     19.43 o 
 -17   0   4      339.55      361.56     41.93 o 
 -16   0   4      143.55      147.70     30.39 o 
 -15   0   4        9.74      -10.39     18.85 o 
 -14   0   4      498.27      543.11     37.69 o 
 -13   0   4      606.08      512.72     33.08 o 
 -12   0   4       18.72       28.01      8.93 o 
 -11   0   4      175.59      187.73     12.52 o 
 -10   0   4      428.61      430.11     13.78 o 
  -9   0   4    13837.75    13407.03    158.78 o 
  -8   0   4    14443.39    14230.38    435.98 o 
  -7   0   4     5846.34     5372.63    130.69 o 
  -6   0   4     2646.64     2709.19     43.38 o 
  -5   0   4     3660.71     3798.63    147.22 o 
  -4   0   4     2853.79     2606.40    158.59 o 
  -3   0   4     3880.80     3779.14    272.09 o 
  -2   0   4     6162.71     5283.82    391.85 o 
  -1   0   4      314.30      355.80     25.19 o 
   0   0   4    35537.56    33228.55   4582.18 o 
   1   0   4    17082.10    18365.50   1389.49 o 
   2   0   4     2280.01     2575.38    243.48 o 
   3   0   4     5683.15     4842.26    527.72 o 
   4   0   4       19.36       37.72      4.49 o 
   5   0   4    48003.53    43548.02   2375.06 o 
   6   0   4     1133.34     1091.18     56.20 o 
   7   0   4     2325.13     2033.67    121.51 o 
   8   0   4     5621.08     4913.46    536.57 o 
   9   0   4      113.02      104.48     11.54 o 
  10   0   4     1032.34      911.36     86.16 o 
  11   0   4     1492.32     1414.86    196.36 o 
  12   0   4     2125.08     1948.96     57.70 o 
  13   0   4      371.83      387.71     36.93 o 
  14   0   4       48.29       46.54     23.85 o 
  15   0   4      265.26      256.17     36.16 o 
 -17   1   4       17.44       19.51     19.04 o 
 -16   1   4     1090.30     1167.78     36.44 o 
 -15   1   4       27.27       29.81     17.13 o 
 -14   1   4      281.58      272.46     17.16 o 
 -13   1   4     1228.75     1257.11     21.72 o 
 -12   1   4       18.02       20.44      8.06 o 
 -11   1   4     7367.14     7072.35     41.47 o 
 -10   1   4       83.77       98.61      8.08 o 
  -9   1   4     2530.33     2413.50     42.89 o 
  -8   1   4       40.20       45.87      3.77 o 
  -7   1   4      836.73      940.45     17.69 o 
  -6   1   4     2502.58     2186.52     69.24 o 
  -5   1   4     4413.90     4000.80    162.53 o 
  -4   1   4    17725.43    16551.05    863.14 o 
  -3   1   4     4624.50     4559.81    275.59 o 
  -2   1   4     3522.65     3705.06    175.05 o 
  -1   1   4     2985.28     3084.56    165.56 o 
   0   1   4     8327.61     8410.27    447.05 o 
   1   1   4     4824.78     4748.04    257.99 o 
   2   1   4     5295.01     5017.74    265.32 o 
   3   1   4     1888.79     1746.11     77.84 o 
   4   1   4     4179.43     3774.83    183.47 o 
   5   1   4      253.64      206.48      8.80 o 
   6   1   4     2730.34     2324.63    108.11 o 
   7   1   4     5848.18     5013.99    197.49 o 
   8   1   4     3238.72     2746.08    157.34 o 
   9   1   4     3557.59     3166.59    202.86 o 
  10   1   4     1777.46     1594.59     73.39 o 
  11   1   4      233.59      208.19     13.51 o 
  12   1   4     1319.68     1468.54     36.03 o 
  13   1   4       18.70       20.23     15.32 o 
  14   1   4     1374.17     1548.56     68.47 o 
  15   1   4       79.39       74.41     21.48 o 
 -17   2   4       67.61       62.80     19.38 o 
 -16   2   4      100.16      131.62     19.98 o 
 -15   2   4      850.90      944.26     51.16 o 
 -14   2   4      224.10      260.01     14.91 o 
 -13   2   4     1784.32     1686.56     25.04 o 
 -12   2   4       60.90       69.73      9.69 o 
 -11   2   4      258.09      240.03     13.10 o 
 -10   2   4      984.03     1054.10     35.14 o 
  -9   2   4     1527.04     1417.30     34.03 o 
  -8   2   4     1689.43     1469.86     55.45 o 
  -7   2   4     8502.39     7242.72    305.90 o 
  -6   2   4      757.74      825.30     10.54 o 
  -5   2   4     5568.97     5382.34    274.46 o 
  -4   2   4      665.56      628.10     43.41 o 
  -3   2   4     2981.17     2964.21    198.75 o 
  -2   2   4    11956.51    11297.92    624.80 o 
  -1   2   4     2607.30     2886.95    149.98 o 
   0   2   4    10942.53    11305.78    824.66 o 
   1   2   4      230.54      211.26     19.92 o 
   2   2   4     1670.27     1329.98     95.63 o 
   3   2   4    20577.25    18795.79   1173.17 o 
   4   2   4      597.00      673.96     45.96 o 
   5   2   4     3131.52     2629.01    152.97 o 
   6   2   4     2806.48     2771.69    106.12 o 
   7   2   4      757.72      718.45     50.24 o 
   8   2   4     3058.89     2663.58    104.48 o 
   9   2   4       23.36       17.48      6.56 o 
  10   2   4     4850.50     4349.75    238.11 o 
  11   2   4       59.55       54.98     10.74 o 
  12   2   4     1620.22     1551.47    101.85 o 
  13   2   4      293.32      295.58     22.98 o 
  14   2   4        2.36       -5.85     30.58 o 
  15   2   4       19.29       15.99     17.80 o 
 -17   3   4        8.04      -12.84     18.59 o 
 -16   3   4      504.52      554.00     29.61 o 
 -15   3   4        5.66        2.77     11.09 o 
 -14   3   4       20.19        6.01      9.66 o 
 -13   3   4      259.45      244.37     14.36 o 
 -12   3   4       85.69       81.95      9.80 o 
 -11   3   4     1788.63     1641.77     22.73 o 
 -10   3   4      377.41      394.20     12.99 o 
  -9   3   4     4032.97     3802.84     75.05 o 
  -8   3   4      697.33      665.69     23.95 o 
  -7   3   4      143.98      118.79      6.47 o 
  -6   3   4    18741.28    17320.48    790.88 o 
  -5   3   4     2279.57     2067.55    132.21 o 
  -4   3   4     5233.23     4955.86    378.46 o 
  -3   3   4      648.67      598.35     45.91 o 
  -2   3   4     1116.69     1226.69     43.79 o 
  -1   3   4     3462.64     3376.59    263.64 o 
   0   3   4     4812.55     5317.67    201.79 o 
   1   3   4     8320.71     8505.07    610.97 o 
   2   3   4    12598.68    12478.36    921.81 o 
   3   3   4     7479.02     6999.72    473.95 o 
   4   3   4     4369.97     4046.65    217.55 o 
   5   3   4       21.96       17.60      4.15 o 
   6   3   4     2100.46     2080.53     92.33 o 
   7   3   4     5968.67     5471.62    323.07 o 
   8   3   4     3032.59     2775.30    143.39 o 
   9   3   4      854.06      799.75     41.64 o 
  10   3   4        5.06        5.56      9.46 o 
  11   3   4      471.47      474.61     23.58 o 
  12   3   4      855.77      806.82     58.60 o 
  13   3   4      125.80      145.73     15.33 o 
  14   3   4     2285.57     2513.71     50.98 o 
  15   3   4      114.39      156.50     22.11 o 
 -17   4   4       29.21       10.00     19.31 o 
 -16   4   4      157.65      180.49     18.32 o 
 -15   4   4      696.74      664.72     21.41 o 
 -14   4   4      354.56      352.41     17.16 o 
 -13   4   4      911.67      854.43     23.56 o 
 -12   4   4      129.12      144.37     13.57 o 
 -11   4   4        2.82       -4.37      9.58 o 
 -10   4   4      258.89      257.82     14.85 o 
  -9   4   4     3683.51     3486.90     50.82 o 
  -8   4   4     1383.51     1127.61     36.41 o 
  -7   4   4     2592.91     2111.94     98.02 o 
  -6   4   4        3.63       10.37      5.53 o 
  -5   4   4    10676.89    10124.28    827.08 o 
  -4   4   4       47.68       41.99      5.08 o 
  -3   4   4     2703.71     2770.98    244.98 o 
  -2   4   4     6956.48     6480.79    549.61 o 
  -1   4   4      504.51      573.03     31.89 o 
   0   4   4     5990.26     6356.92    467.84 o 
   1   4   4       13.08       17.41      3.93 o 
   2   4   4      277.78      391.49     11.62 o 
   3   4   4     6817.00     7027.46    209.91 o 
   4   4   4      130.30      151.35      8.40 o 
   5   4   4     6981.81     6453.98    381.63 o 
   6   4   4       25.90       25.78      5.20 o 
   7   4   4      516.59      425.49     26.54 o 
   8   4   4     2223.15     2096.84    107.75 o 
   9   4   4       35.86       40.69     13.32 o 
  10   4   4     1377.77     1374.23     33.17 o 
  11   4   4      610.55      676.67     26.09 o 
  12   4   4      558.93      591.53     39.62 o 
  13   4   4      206.55      223.74     22.70 o 
  14   4   4      116.24      137.70     22.03 o 
  15   4   4      156.82      194.31     25.02 o 
 -16   5   4      177.01      210.16     19.47 o 
 -15   5   4       98.75       78.70     15.15 o 
 -14   5   4        4.85       -2.82     11.87 o 
 -13   5   4      435.40      448.84     20.48 o 
 -12   5   4        3.87        3.30     10.40 o 
 -11   5   4     1519.94     1408.77     26.47 o 
 -10   5   4      126.85      192.32     13.15 o 
  -9   5   4     1656.96     1528.52     42.97 o 
  -8   5   4      835.70      799.96     23.39 o 
  -7   5   4      995.90     1022.93     19.09 o 
  -6   5   4       47.75       75.04      8.68 o 
  -5   5   4    10022.12    10409.62    201.97 o 
  -4   5   4    25015.34    28227.32    449.67 o 
  -3   5   4      426.69      588.21     23.41 o 
  -2   5   4      252.01      238.28      8.24 o 
  -1   5   4     1362.84     1378.41     43.46 o 
   0   5   4      482.77      509.31     19.76 o 
   1   5   4     9540.51    10109.99    428.23 o 
   2   5   4     4262.28     4491.29    160.53 o 
   3   5   4     2963.10     3279.87     79.89 o 
   4   5   4     2509.23     2514.19     46.28 o 
   5   5   4       54.60       63.66      7.40 o 
   6   5   4      410.81      390.18     26.34 o 
   7   5   4     1919.51     1830.46     98.18 o 
   8   5   4       46.10       70.30     16.73 o 
   9   5   4     3200.87     3207.05     69.81 o 
  10   5   4      170.81      168.39     17.94 o 
  11   5   4      611.28      607.79     41.73 o 
  12   5   4      928.39      919.28     31.82 o 
  13   5   4      239.18      269.51     24.75 o 
  14   5   4      425.29      468.89     29.76 o 
  15   5   4       11.49        8.53     20.26 o 
 -16   6   4       61.84       44.48     16.36 o 
 -15   6   4      161.86      170.25     18.13 o 
 -14   6   4      466.34      503.52     23.02 o 
 -13   6   4      171.05      172.64     15.36 o 
 -12   6   4      754.21      791.86     24.96 o 
 -11   6   4       61.32       46.41     11.68 o 
 -10   6   4      111.76      126.09     12.72 o 
  -9   6   4     1198.96     1093.71     23.32 o 
  -8   6   4     1495.16     1386.66     28.30 o 
  -7   6   4      454.74      433.96     15.87 o 
  -6   6   4       48.07       53.20     10.72 o 
  -5   6   4       79.86       87.13     11.54 o 
  -4   6   4    14735.47    16811.17    657.79 o 
  -3   6   4     5471.03     6326.14    113.24 o 
  -2   6   4     3965.25     4135.07     89.88 o 
  -1   6   4       18.93       38.54      6.35 o 
   0   6   4     2451.05     2343.83     26.80 o 
   1   6   4        7.83       12.70      4.67 o 
   2   6   4     1809.17     1863.73     80.28 o 
   3   6   4     1051.64      935.84     29.23 o 
   4   6   4     1783.95     1990.14     23.02 o 
   5   6   4     4587.75     4621.45     81.13 o 
   6   6   4      279.02      279.70     19.66 o 
   7   6   4     2703.41     2539.08    153.65 o 
   8   6   4       83.13       80.81     13.68 o 
   9   6   4       66.33       74.22     14.57 o 
  10   6   4     2259.28     2220.69    147.32 o 
  11   6   4        3.77        9.61     15.32 o 
  12   6   4      124.94      137.41     19.43 o 
  13   6   4      199.19      191.08     22.41 o 
  14   6   4       15.47        1.58     23.46 o 
 -15   7   4       20.90       -1.02     14.24 o 
 -14   7   4       72.01       56.29     15.32 o 
 -13   7   4      150.80      146.51     16.21 o 
 -12   7   4       94.24       79.94     13.65 o 
 -11   7   4       30.36       24.62     11.49 o 
 -10   7   4     1020.94     1023.45     24.72 o 
  -9   7   4     1557.47     1424.41     26.95 o 
  -8   7   4      189.70      231.42     18.20 o 
  -7   7   4      485.20      482.19     40.58 o 
  -6   7   4     3585.83     3682.40    159.05 o 
  -5   7   4     1046.38     1170.00     57.89 o 
  -4   7   4     1180.55     1304.52     27.06 o 
  -3   7   4       13.07       20.20      6.26 o 
  -2   7   4       12.16       34.87      8.73 o 
  -1   7   4     1617.13     1623.73     20.30 o 
   0   7   4     4155.11     4358.74     63.45 o 
   1   7   4     6089.85     6391.40    216.34 o 
   2   7   4      568.09      487.50     12.82 o 
   3   7   4     1002.07      990.19     43.30 o 
   4   7   4      536.16      487.33     23.65 o 
   5   7   4        4.55       12.15      6.77 o 
   6   7   4      433.01      439.02     18.07 o 
   7   7   4     2152.76     2142.65    149.62 o 
   8   7   4     1713.10     1748.03    158.09 o 
   9   7   4      953.41     1052.02     49.62 o 
  10   7   4        0.23       -9.30     14.68 o 
  11   7   4       24.08       14.47     16.18 o 
  12   7   4      174.31      181.24     21.62 o 
  13   7   4       11.74        8.46     25.77 o 
  14   7   4      551.36      530.86     25.26 o 
 -15   8   4       60.16       62.22     21.48 o 
 -14   8   4      203.40      221.15     22.70 o 
 -13   8   4      279.57      296.50     24.59 o 
 -12   8   4      288.22      295.27     24.34 o 
 -11   8   4       59.11       74.68     17.00 o 
 -10   8   4     1989.40     1854.12     60.39 o 
  -9   8   4       82.05       60.97     16.92 o 
  -8   8   4      520.80      496.43     22.43 o 
  -7   8   4       49.99       77.47     13.95 o 
  -6   8   4       57.94       59.91     13.02 o 
  -5   8   4       20.72       34.35     11.01 o 
  -4   8   4      632.39      714.11     33.66 o 
  -3   8   4       45.03       30.40     10.20 o 
  -2   8   4     2248.97     2377.09     37.54 o 
  -1   8   4      164.84      185.07     10.92 o 
   0   8   4      851.39      885.66     19.80 o 
   1   8   4      784.95      861.59     18.13 o 
   2   8   4     1000.88     1040.15     19.79 o 
   3   8   4     1457.14     1396.10     48.13 o 
   4   8   4        0.72        7.40      6.85 o 
   5   8   4     1310.05     1346.28     49.13 o 
   6   8   4       17.36        9.55      9.99 o 
   7   8   4      355.92      334.78     17.46 o 
   8   8   4       15.20        8.20     11.09 o 
   9   8   4       11.42        5.60     10.49 o 
  10   8   4       53.16       49.26     13.74 o 
  11   8   4       25.39       24.15     14.06 o 
  12   8   4      102.90      110.93     16.87 o 
  13   8   4       62.03       59.72     18.83 o 
 -14   9   4      158.55      182.38     32.12 o 
 -13   9   4        5.76       18.96     18.20 o 
 -12   9   4        3.81       13.90     15.90 o 
 -11   9   4      180.29      174.93     20.53 o 
 -10   9   4        0.45       -9.40     13.57 o 
  -9   9   4      389.30      395.95     24.42 o 
  -8   9   4        7.86        3.99     14.53 o 
  -7   9   4      386.59      354.07     21.30 o 
  -6   9   4      364.72      393.28     22.55 o 
  -5   9   4      327.33      347.86     21.47 o 
  -4   9   4     2186.77     2031.61     36.31 o 
  -3   9   4      677.88      661.04     22.98 o 
  -2   9   4        1.70       -2.73     13.27 o 
  -1   9   4     2124.46     2147.54     26.83 o 
   0   9   4      285.13      302.04     13.64 o 
   1   9   4      338.07      376.09     14.65 o 
   2   9   4      388.53      404.23     15.09 o 
   3   9   4      184.29      214.24     16.68 o 
   4   9   4     1252.11     1324.15     40.47 o 
   5   9   4       73.71       55.58      8.69 o 
   6   9   4       10.56        6.18     10.87 o 
   7   9   4     1141.74     1035.50     28.84 o 
   8   9   4      116.07       95.71     14.21 o 
   9   9   4     1724.66     1546.38     96.95 o 
  10   9   4      127.30      150.73     15.95 o 
  11   9   4       82.36       94.94     16.65 o 
  12   9   4      162.56      163.82     18.92 o 
 -13  10   4       31.23        8.23     18.05 o 
 -12  10   4       78.33       63.88     18.71 o 
 -11  10   4       10.67       -1.17     16.04 o 
 -10  10   4      266.91      267.57     29.42 o 
  -9  10   4       51.20       49.09     17.13 o 
  -8  10   4       98.54      102.77     17.78 o 
  -7  10   4      209.87      216.98     19.14 o 
  -6  10   4        0.01      -10.94     11.44 o 
  -5  10   4      276.28      275.33     21.35 o 
  -4  10   4        2.19       -2.12     11.69 o 
  -3  10   4        2.78       -6.63     12.27 o 
  -2  10   4       22.30       13.85     11.70 o 
  -1  10   4      303.56      286.94     19.38 o 
   0  10   4      790.53      871.65     20.53 o 
   1  10   4      396.96      419.06     16.19 o 
   2  10   4      395.66      394.50     18.01 o 
   3  10   4      310.78      305.40     16.22 o 
   4  10   4      401.54      415.50     17.76 o 
   5  10   4      189.51      194.78     17.13 o 
   6  10   4      424.42      403.60     30.00 o 
   7  10   4       79.35       91.65     13.19 o 
   8  10   4      499.14      446.31     27.95 o 
   9  10   4      160.63      160.08     16.51 o 
  10  10   4       38.12       36.27     15.17 o 
  11  10   4      191.90      170.79     18.62 o 
  12  10   4       30.44       27.09     19.99 o 
 -12  11   4       47.48       35.64     20.74 o 
 -11  11   4        8.24        7.01     18.63 o 
 -10  11   4       12.97       22.11     16.96 o 
  -9  11   4        2.93      -15.97     16.58 o 
  -8  11   4      275.23      264.56     22.83 o 
  -7  11   4       60.74       48.49     16.32 o 
  -6  11   4        3.81       15.25     14.77 o 
  -5  11   4      122.81       95.42     15.62 o 
  -4  11   4       54.05       46.97     15.22 o 
  -3  11   4      474.84      451.69     23.12 o 
  -2  11   4     1193.39     1254.08     46.54 o 
  -1  11   4       20.70       13.78     13.30 o 
   0  11   4        7.86        5.24      9.89 o 
   1  11   4       81.98       75.14     10.25 o 
   2  11   4        2.49        8.84     10.54 o 
   3  11   4       60.77       76.95     12.44 o 
   4  11   4      525.16      450.69     23.39 o 
   5  11   4       27.92       21.71     14.78 o 
   6  11   4      120.14      145.93     19.62 o 
   7  11   4       67.15       49.68     17.65 o 
   8  11   4      103.17      129.33     33.85 o 
   9  11   4       82.35       71.04     19.99 o 
  10  11   4       22.63       36.54     28.85 o 
  11  11   4      127.03      115.40     23.39 o 
 -11  12   4       13.12       11.14     19.56 o 
 -10  12   4       24.61       36.88     19.72 o 
  -9  12   4        4.64       11.22     18.36 o 
  -8  12   4        0.45       -2.90     17.40 o 
  -7  12   4        3.00       -2.97     15.71 o 
  -6  12   4      136.86      143.47     19.55 o 
  -5  12   4      370.31      354.32     26.35 o 
  -4  12   4       15.90        9.81     14.14 o 
  -3  12   4       39.38       52.04     17.00 o 
  -2  12   4       10.08      -12.29     15.37 o 
  -1  12   4      467.89      454.84     25.80 o 
   0  12   4      488.27      486.62     21.15 o 
   1  12   4       46.95       52.68     13.24 o 
   2  12   4      542.09      508.04     25.02 o 
   3  12   4       28.79      -15.45     14.40 o 
   4  12   4      822.56      783.00     29.34 o 
   5  12   4      445.87      463.78     26.92 o 
   6  12   4      128.52      126.24     20.08 o 
   7  12   4       47.79       21.92     17.68 o 
   8  12   4      638.26      609.16     31.46 o 
   9  12   4       56.36       47.31     30.00 o 
 -10  13   4        8.30       14.77     20.10 o 
  -9  13   4       10.65       -8.61     17.85 o 
  -8  13   4       31.28       25.68     18.45 o 
  -7  13   4       69.88       67.00     19.17 o 
  -6  13   4       12.34       13.72     17.47 o 
  -5  13   4        0.08       12.75     16.69 o 
  -4  13   4      121.09      161.52     19.83 o 
  -3  13   4      211.63      192.52     21.01 o 
  -2  13   4        1.37        5.47     17.13 o 
  -1  13   4      605.95      592.97     22.55 o 
   0  13   4      723.92      689.10     23.64 o 
   1  13   4       77.89       86.61     14.56 o 
   2  13   4      145.70      139.45     20.10 o 
   3  13   4      129.50      113.47     29.62 o 
   4  13   4        6.97        1.12     18.27 o 
   5  13   4        0.52        1.72     17.38 o 
   6  13   4       15.23        9.03     18.71 o 
   7  13   4        4.54       -7.24     17.81 o 
   8  13   4        0.11      -21.16     26.92 o 
  -8  14   4       94.67       60.60     20.86 o 
  -7  14   4      263.57      263.81     34.43 o 
  -6  14   4      287.32      278.18     26.92 o 
  -5  14   4      149.34      145.46     21.35 o 
  -4  14   4       95.01      113.51     22.03 o 
  -3  14   4       13.27        6.92     19.58 o 
  -2  14   4      102.00      126.70     21.59 o 
  -1  14   4       15.14        4.63     13.96 o 
   0  14   4       26.89       19.72     14.46 o 
   1  14   4        2.49       -0.13     17.93 o 
   2  14   4       29.73       -4.72     17.67 o 
   3  14   4        0.90       -6.02     16.08 o 
   4  14   4       72.94       58.08     28.08 o 
   5  14   4       93.68      115.78     30.39 o 
   6  14   4       69.85       81.57     20.81 o 
  -5  15   4        5.24       12.69     19.49 o 
  -4  15   4      170.04      157.31     23.49 o 
  -3  15   4       10.22       -5.65     19.71 o 
  -2  15   4       74.87       71.11     16.96 o 
  -1  15   4      109.38       93.28     17.68 o 
   0  15   4       60.30       76.28     21.35 o 
   1  15   4      117.80       99.67     23.08 o 
   2  15   4       23.80       35.47     20.23 o 
   3  15   4       11.50       25.74     19.65 o 
   4  15   4      107.69       96.93     32.31 o 
 -17   1   5      190.02      198.67     24.21 o 
 -16   1   5        3.66       12.01     19.62 o 
 -15   1   5       65.22       65.68     16.98 o 
 -14   1   5        1.45       -7.02     13.47 o 
 -13   1   5      294.48      299.50     22.17 o 
 -12   1   5       13.91       17.50      7.93 o 
 -11   1   5       95.84      100.52      8.94 o 
 -10   1   5       59.35       67.40      5.41 o 
  -9   1   5       21.27       22.82      4.04 o 
  -8   1   5       14.03       20.87      4.01 o 
  -7   1   5       97.02      128.44      6.45 o 
  -6   1   5      201.50      223.87      9.38 o 
  -5   1   5      407.31      398.25      9.16 o 
  -4   1   5       47.07       62.74      3.40 o 
  -3   1   5       16.40       21.31      2.62 o 
  -2   1   5      360.75      390.83     12.84 o 
  -1   1   5       96.95      107.65      3.90 o 
   0   1   5     1679.78     1848.32     71.03 o 
   1   1   5      492.85      592.99     29.41 o 
   2   1   5      211.80      262.98     12.47 o 
   3   1   5      775.67      902.03     50.41 o 
   4   1   5     1057.67     1127.47     46.74 o 
   5   1   5     1093.30      951.47     43.14 o 
   6   1   5      628.96      633.13     22.58 o 
   7   1   5      745.88      678.08     39.97 o 
   8   1   5     1644.33     1507.28     89.99 o 
   9   1   5     2795.97     2687.72    138.28 o 
  10   1   5       30.92       21.84     11.83 o 
  11   1   5        0.63        0.77     14.41 o 
  12   1   5       13.14       17.11     16.18 o 
  13   1   5        1.11        5.55     16.04 o 
  14   1   5       92.15      129.30     21.89 o 
  15   1   5       18.62       21.12     20.62 o 
 -17   2   5       16.30        2.43     19.03 o 
 -16   2   5       17.08       18.01     18.35 o 
 -15   2   5      215.29      216.82     23.08 o 
 -14   2   5      191.85      228.93     21.08 o 
 -13   2   5       61.83       61.74     11.50 o 
 -12   2   5       73.81       52.62     10.47 o 
 -11   2   5       52.85       44.00      9.83 o 
 -10   2   5       43.88       46.51      8.42 o 
  -9   2   5      852.17      837.19     26.38 o 
  -8   2   5      136.99      150.68      5.76 o 
  -7   2   5      305.00      286.78      9.45 o 
  -6   2   5      258.79      343.51     17.08 o 
  -5   2   5      584.53      581.94     25.03 o 
  -4   2   5     3284.20     3337.13    181.99 o 
  -3   2   5     3308.31     3302.39    156.94 o 
  -2   2   5     2516.56     2602.14    122.48 o 
  -1   2   5      874.68      998.63     48.11 o 
   0   2   5      556.44      649.19     40.81 o 
   1   2   5     1292.77     1329.56     66.53 o 
   2   2   5       78.36      114.51     10.60 o 
   3   2   5     5380.91     5369.59    306.09 o 
   4   2   5       13.86        8.97      3.24 o 
   5   2   5      145.39      190.75      9.70 o 
   6   2   5      593.24      592.31     33.04 o 
   7   2   5       67.61       59.31      7.53 o 
   8   2   5       81.90       77.22     13.46 o 
   9   2   5        1.92        4.05      8.37 o 
  10   2   5        2.15       -6.94      9.09 o 
  11   2   5      365.78      356.56     22.70 o 
  12   2   5       42.85       40.12     14.81 o 
  13   2   5       15.83       37.60     17.93 o 
  14   2   5      257.18      253.63     32.69 o 
  15   2   5       62.88       88.04     22.44 o 
 -17   3   5        0.95       -1.30     17.52 o 
 -16   3   5       67.92       82.87     20.53 o 
 -15   3   5      120.28      121.83     19.26 o 
 -14   3   5      284.88      309.26     18.44 o 
 -13   3   5      531.54      510.75     19.23 o 
 -12   3   5       18.74       11.75     10.12 o 
 -11   3   5     1253.33     1273.81     32.48 o 
 -10   3   5      416.43      381.66     15.54 o 
  -9   3   5       39.11       54.00      7.33 o 
  -8   3   5        6.80       14.79      5.38 o 
  -7   3   5      216.65      191.53      9.39 o 
  -6   3   5        3.28        1.73      4.36 o 
  -5   3   5      704.27      641.87     32.28 o 
  -4   3   5       60.02       82.62      7.57 o 
  -3   3   5     1998.64     2237.83    161.78 o 
  -2   3   5       12.26       39.10      3.28 o 
  -1   3   5       50.15       37.43      3.90 o 
   0   3   5      166.42      121.89      8.67 o 
   1   3   5       87.80      150.50      8.99 o 
   2   3   5      550.92      566.20     45.36 o 
   3   3   5      147.17      185.57     10.79 o 
   4   3   5     1122.06     1080.74     58.47 o 
   5   3   5      930.98      763.93     47.57 o 
   6   3   5      749.77      650.10     39.23 o 
   7   3   5      441.10      441.44     23.66 o 
   8   3   5      185.31      151.48     14.78 o 
   9   3   5      124.11      133.65     15.35 o 
  10   3   5      748.20      779.71     28.01 o 
  11   3   5       58.31       24.75     15.35 o 
  12   3   5      285.76      319.50     24.75 o 
  13   3   5       41.13       22.02     17.03 o 
  14   3   5        1.51       -8.26     18.09 o 
  15   3   5       26.12       33.44     20.67 o 
 -17   4   5      282.47      318.45     27.43 o 
 -16   4   5       25.50       33.55     18.99 o 
 -15   4   5      521.80      559.75     33.88 o 
 -14   4   5        6.51       10.29     11.77 o 
 -13   4   5       33.41       44.87     15.92 o 
 -12   4   5        6.05        1.15      9.77 o 
 -11   4   5      343.07      384.35     16.43 o 
 -10   4   5      165.81      162.90     12.00 o 
  -9   4   5     2053.19     1946.01     35.75 o 
  -8   4   5       10.65       13.65      5.75 o 
  -7   4   5     4545.23     4149.91    225.27 o 
  -6   4   5      213.48      244.17     16.79 o 
  -5   4   5       64.68       70.97      6.06 o 
  -4   4   5     1861.34     1932.13    168.08 o 
  -3   4   5     2992.98     3360.59    255.49 o 
  -2   4   5      187.09      145.85      8.49 o 
  -1   4   5     3515.13     3833.49    312.01 o 
   0   4   5       76.08       92.08      5.78 o 
   1   4   5     1774.90     1862.58    127.69 o 
   2   4   5       43.59       35.75      6.43 o 
   3   4   5     1687.82     1393.88     86.27 o 
   4   4   5     1055.80     1054.52     74.29 o 
   5   4   5        6.18        1.30      4.59 o 
   6   4   5       10.72       30.50      7.40 o 
   7   4   5      477.06      476.44     20.23 o 
   8   4   5      792.58      783.92     25.69 o 
   9   4   5      429.49      431.96     22.84 o 
  10   4   5      452.08      463.78     23.85 o 
  11   4   5      118.26      105.06     16.87 o 
  12   4   5      237.15      245.63     22.57 o 
  13   4   5       30.69       20.18     15.91 o 
  14   4   5      225.53      250.45     24.52 o 
 -16   5   5      135.48      117.41     16.95 o 
 -15   5   5       63.72       61.69     15.52 o 
 -14   5   5       63.14       74.31     14.71 o 
 -13   5   5      426.64      457.27     20.27 o 
 -12   5   5       37.12       13.94     10.53 o 
 -11   5   5       11.61       15.26     10.43 o 
 -10   5   5      251.00      246.00     14.92 o 
  -9   5   5      676.21      736.01     19.15 o 
  -8   5   5     1388.12     1260.74     22.28 o 
  -7   5   5     2377.06     2372.15     40.96 o 
  -6   5   5     5299.94     5203.28    395.75 o 
  -5   5   5       45.97       46.57      6.38 o 
  -4   5   5     2273.57     2412.66    318.35 o 
  -3   5   5     1196.89     1398.31     96.83 o 
  -2   5   5     3219.05     3672.06    272.28 o 
  -1   5   5     1025.11      900.18     48.15 o 
   0   5   5     2160.55     2123.60     33.09 o 
   1   5   5        3.25       22.36      5.15 o 
   2   5   5      755.77      817.29     13.98 o 
   3   5   5     1919.09     2101.38     76.85 o 
   4   5   5     1442.91     1537.26     59.17 o 
   5   5   5     2853.30     2692.62    112.51 o 
   6   5   5      239.53      250.56     16.64 o 
   7   5   5     2154.80     2102.77    138.47 o 
   8   5   5      634.43      661.39     25.02 o 
   9   5   5      468.03      470.57     41.54 o 
  10   5   5       17.43       25.62     14.18 o 
  11   5   5      103.40      125.74     18.05 o 
  12   5   5     1094.51     1181.24     36.27 o 
  13   5   5        0.49       -0.38     17.95 o 
  14   5   5       34.35       18.28     19.45 o 
 -16   6   5       52.77       41.04     15.82 o 
 -15   6   5      194.98      157.01     17.74 o 
 -14   6   5        5.28        2.90     13.32 o 
 -13   6   5       27.22       31.64     13.24 o 
 -12   6   5       56.50       52.15     12.34 o 
 -11   6   5     1117.27     1188.10     25.97 o 
 -10   6   5      167.06      150.27     12.94 o 
  -9   6   5     4028.61     3882.26     70.23 o 
  -8   6   5     1697.72     1738.34     26.87 o 
  -7   6   5      242.32      270.94     14.16 o 
  -6   6   5     1925.64     1991.46     30.23 o 
  -5   6   5      121.96      167.59     13.99 o 
  -4   6   5     5765.05     6061.16    216.94 o 
  -3   6   5      485.50      542.43     23.27 o 
  -2   6   5     6207.78     6681.42    141.73 o 
  -1   6   5      382.62      429.71     14.03 o 
   0   6   5       30.90       56.98      5.72 o 
   1   6   5      774.60      788.67     38.36 o 
   2   6   5      372.31      339.16     11.33 o 
   3   6   5     2043.02     2047.37     59.39 o 
   4   6   5      343.90      349.21     12.83 o 
   5   6   5     1197.25     1191.88     99.81 o 
   6   6   5       73.11       61.20     12.01 o 
   7   6   5     2023.67     2108.82    216.36 o 
   8   6   5      773.75      755.72     60.96 o 
   9   6   5     1435.73     1444.63     84.43 o 
  10   6   5     1114.80     1159.43     64.04 o 
  11   6   5      480.38      528.39     27.74 o 
  12   6   5       51.67       41.09     18.63 o 
  13   6   5       10.73       20.58     18.90 o 
  14   6   5      116.70      121.20     22.98 o 
 -15   7   5       22.99       44.45     16.05 o 
 -14   7   5      244.05      237.05     18.60 o 
 -13   7   5      759.10      799.45     26.05 o 
 -12   7   5       18.59       13.54     11.87 o 
 -11   7   5      199.22      169.87     15.32 o 
 -10   7   5      608.92      542.93     20.49 o 
  -9   7   5        0.25        5.64      9.53 o 
  -8   7   5     1462.34     1456.56     32.62 o 
  -7   7   5     1902.64     1930.57    125.97 o 
  -6   7   5     5737.47     6292.85    183.09 o 
  -5   7   5      787.84      755.59     39.23 o 
  -4   7   5       41.11       33.46     11.42 o 
  -3   7   5       87.01       82.59     11.54 o 
  -2   7   5     1385.71     1398.74     48.46 o 
  -1   7   5     1791.27     1846.16     51.97 o 
   0   7   5     2483.50     2492.02     50.14 o 
   1   7   5      370.57      373.29     14.16 o 
   2   7   5     1432.50     1480.28     62.79 o 
   3   7   5      559.50      571.47     15.82 o 
   4   7   5       10.14        1.92     13.85 o 
   5   7   5     3928.35     4011.91    237.32 o 
   6   7   5      359.62      340.94     20.10 o 
   7   7   5     1548.46     1600.60     96.54 o 
   8   7   5      596.59      561.26     25.68 o 
   9   7   5        7.03       12.39     14.82 o 
  10   7   5      632.18      628.52     26.92 o 
  11   7   5       74.37       90.31     19.16 o 
  12   7   5      603.52      665.69     30.99 o 
  13   7   5        1.72      -15.56     18.35 o 
 -15   8   5       94.73       73.00     17.68 o 
 -14   8   5      196.64      182.82     18.86 o 
 -13   8   5       45.37       45.32     14.29 o 
 -12   8   5       45.29       40.12     16.10 o 
 -11   8   5      775.96      830.52     31.00 o 
 -10   8   5       48.88       47.83     14.84 o 
  -9   8   5      295.63      301.49     21.17 o 
  -8   8   5       50.35       26.75     14.28 o 
  -7   8   5     1236.38     1251.16     98.85 o 
  -6   8   5     1703.72     1788.46     34.68 o 
  -5   8   5       34.40       38.73     12.50 o 
  -4   8   5     3615.39     3750.80     45.28 o 
  -3   8   5      157.00      164.33     14.53 o 
  -2   8   5     3093.70     3110.09    103.08 o 
  -1   8   5      104.82      129.24     16.73 o 
   0   8   5      148.69      140.32     10.70 o 
   1   8   5     2041.53     2010.85     35.98 o 
   2   8   5     1938.75     1817.53     62.85 o 
   3   8   5     4271.14     4373.55    145.84 o 
   4   8   5      439.42      436.30     16.58 o 
   5   8   5      694.83      652.37     25.94 o 
   6   8   5      995.38      984.34     30.45 o 
   7   8   5        5.67        4.15      9.32 o 
   8   8   5      792.47      703.29     39.93 o 
   9   8   5      938.98      914.74     43.63 o 
  10   8   5      606.60      575.79     30.91 o 
  11   8   5       24.78       14.37     13.93 o 
  12   8   5        0.40       -7.96     14.35 o 
 -14   9   5      144.03      164.92     22.55 o 
 -13   9   5      601.31      620.99     31.79 o 
 -12   9   5       47.66       52.56     17.23 o 
 -11   9   5      561.89      573.50     29.36 o 
 -10   9   5       45.58       35.96     16.86 o 
  -9   9   5       52.57       61.28     15.77 o 
  -8   9   5     1598.27     1593.22     37.11 o 
  -7   9   5       14.61        7.02     14.14 o 
  -6   9   5      742.46      807.23     28.00 o 
  -5   9   5     2033.94     2196.68     95.58 o 
  -4   9   5      269.49      249.79     25.77 o 
  -3   9   5      285.40      284.68     20.67 o 
  -2   9   5     2444.45     2378.44     62.31 o 
  -1   9   5      302.95      332.73     28.08 o 
   0   9   5     4003.24     4066.10    103.08 o 
   1   9   5     1858.32     1926.28     32.75 o 
   2   9   5      234.08      244.44     17.73 o 
   3   9   5      508.59      526.50     46.73 o 
   4   9   5      627.11      628.54     45.79 o 
   5   9   5     3361.34     3227.70    114.10 o 
   6   9   5     1345.47     1301.02     39.48 o 
   7   9   5      125.35      113.75     13.62 o 
   8   9   5      326.45      334.83     22.08 o 
   9   9   5      217.62      203.37     17.63 o 
  10   9   5      265.58      285.91     19.89 o 
  11   9   5       93.50       67.52     18.54 o 
  12   9   5      498.22      464.57     40.24 o 
 -13  10   5       78.28       94.40     20.75 o 
 -12  10   5       22.68       23.16     18.45 o 
 -11  10   5      577.94      475.22     28.03 o 
 -10  10   5      195.52      241.34     20.94 o 
  -9  10   5      828.74      862.35     31.26 o 
  -8  10   5      289.08      285.06     23.93 o 
  -7  10   5      163.17      179.56     18.78 o 
  -6  10   5      758.21      826.01     28.69 o 
  -5  10   5       77.51       63.11     14.87 o 
  -4  10   5     1866.48     1762.91     37.26 o 
  -3  10   5       13.91        6.43     12.64 o 
  -2  10   5     1836.04     1976.44     38.21 o 
  -1  10   5      118.68      145.36     16.10 o 
   0  10   5      505.51      530.04     34.81 o 
   1  10   5      672.05      695.69     19.72 o 
   2  10   5     1123.84     1127.05     75.39 o 
   3  10   5     3545.95     3413.95    176.16 o 
   4  10   5       68.73      100.55     15.08 o 
   5  10   5     1205.64     1116.90     47.03 o 
   6  10   5       84.39       98.61     13.70 o 
   7  10   5      722.97      691.07     33.88 o 
   8  10   5     1025.74     1109.87     38.67 o 
   9  10   5       86.57      122.25     16.87 o 
  10  10   5      294.87      281.05     20.02 o 
  11  10   5      147.11      153.87     20.03 o 
 -12  11   5        3.00      -25.78     18.49 o 
 -11  11   5       33.61       39.59     20.12 o 
 -10  11   5       37.88       55.25     19.58 o 
  -9  11   5      151.17      165.41     21.89 o 
  -8  11   5      655.63      683.56     30.85 o 
  -7  11   5      659.10      671.68     30.05 o 
  -6  11   5     1409.41     1419.23     54.04 o 
  -5  11   5      362.60      331.41     24.62 o 
  -4  11   5        0.60        2.88     14.96 o 
  -3  11   5      224.32      215.19     19.38 o 
  -2  11   5     2260.15     2200.09     64.81 o 
  -1  11   5     2254.87     2277.14     95.20 o 
   0  11   5     2807.45     2886.19     40.22 o 
   1  11   5     1469.48     1461.68     27.77 o 
   2  11   5       39.52       17.31     21.54 o 
   3  11   5      940.63      975.63     44.04 o 
   4  11   5      236.13      230.40     19.17 o 
   5  11   5     1273.13     1183.49    110.78 o 
   6  11   5       40.70       24.65     16.69 o 
   7  11   5     1854.98     1790.51     70.39 o 
   8  11   5       20.88       35.29     13.96 o 
   9  11   5       10.20       -3.03     14.21 o 
  10  11   5      429.24      455.64     25.60 o 
 -11  12   5      772.15      776.10     36.30 o 
 -10  12   5      112.18       61.52     20.31 o 
  -9  12   5      800.84      715.18     32.61 o 
  -8  12   5       69.86       65.78     19.83 o 
  -7  12   5      421.10      394.61     37.89 o 
  -6  12   5       87.55      107.12     20.26 o 
  -5  12   5        2.01       -0.46     14.68 o 
  -4  12   5     1152.65     1228.04     35.75 o 
  -3  12   5        0.45      -14.47     16.04 o 
  -2  12   5      732.82      709.05     29.21 o 
  -1  12   5        7.71        8.85     15.77 o 
   0  12   5       45.65       53.53     12.89 o 
   1  12   5      459.28      446.10     26.52 o 
   2  12   5      968.17      980.23     39.81 o 
   3  12   5     3787.24     3760.98     79.24 o 
   4  12   5        6.27        3.20     14.55 o 
   5  12   5      215.50      219.58     22.31 o 
   6  12   5      402.57      421.14     28.01 o 
   7  12   5       37.85       18.16     17.80 o 
   8  12   5      219.02      212.51     24.21 o 
   9  12   5      406.71      393.76     31.00 o 
 -10  13   5       44.16       10.25     21.08 o 
  -9  13   5      366.32      336.07     27.43 o 
  -8  13   5      387.12      359.44     29.65 o 
  -7  13   5      401.60      380.73     27.91 o 
  -6  13   5      834.86      827.38     34.04 o 
  -5  13   5      124.52      117.44     31.73 o 
  -4  13   5        4.43        7.07     18.09 o 
  -3  13   5      419.72      430.07     28.27 o 
  -2  13   5      470.52      489.48     29.09 o 
  -1  13   5     1213.15     1080.64     28.08 o 
   0  13   5      506.98      466.65     28.37 o 
   1  13   5      291.02      295.18     24.33 o 
   2  13   5      515.01      476.14     28.83 o 
   3  13   5       39.18       38.13     18.35 o 
   4  13   5       46.54       27.31     25.39 o 
   5  13   5      398.36      428.49     40.00 o 
   6  13   5      108.06      135.32     22.03 o 
   7  13   5      661.32      644.86     36.35 o 
  -8  14   5       90.19       75.80     21.63 o 
  -7  14   5      159.48      145.61     24.06 o 
  -6  14   5        3.82        5.92     20.10 o 
  -5  14   5       55.76       78.42     20.62 o 
  -4  14   5     1014.43      945.21     37.53 o 
  -3  14   5        2.88       11.71     19.16 o 
  -2  14   5      401.63      433.17     28.64 o 
  -1  14   5       79.70       69.50     21.08 o 
   0  14   5        3.71       -1.72     18.63 o 
   1  14   5      794.31      739.03     32.90 o 
   2  14   5        5.92        0.17     18.17 o 
   3  14   5      352.30      346.45     28.65 o 
   4  14   5      314.85      347.71     40.39 o 
   5  14   5      269.96      233.09     36.54 o 
  -5  15   5      210.55      190.86     49.43 o 
  -4  15   5       10.41       -1.45     19.60 o 
  -3  15   5      315.03      290.25     28.01 o 
  -2  15   5       53.65       31.00     21.07 o 
  -1  15   5      328.64      335.45     29.28 o 
   0  15   5       41.81       42.58     21.07 o 
   1  15   5       41.38       29.78     20.94 o 
   2  15   5       41.71       35.89     21.44 o 
 -17   0   6      291.19      307.71     38.08 o 
 -16   0   6      222.29      234.63     33.46 o 
 -15   0   6      109.53      112.70     25.00 o 
 -14   0   6        6.31      -12.31     20.77 o 
 -13   0   6     1567.38     1470.08     50.77 o 
 -12   0   6      121.50      117.31     20.77 o 
 -11   0   6     2274.20     2281.28     55.39 o 
 -10   0   6       13.30        0.13      7.94 o 
  -9   0   6      473.63      436.22     13.88 o 
  -8   0   6     4851.63     4681.08    117.78 o 
  -7   0   6     1015.40     1008.46     40.60 o 
  -6   0   6    13190.53    13171.37    818.08 o 
  -5   0   6     3099.36     3102.50    174.80 o 
  -4   0   6     5134.89     5084.36    343.84 o 
  -3   0   6     2185.36     2033.54    164.09 o 
  -2   0   6        3.82        9.99      3.83 o 
  -1   0   6     2798.54     2733.56    152.11 o 
   0   0   6     7120.64     7057.72    340.25 o 
   1   0   6    28680.19    29616.59   2086.64 o 
   2   0   6     4107.28     4039.07    239.61 o 
   3   0   6      185.78      252.14     19.23 o 
   4   0   6     1198.93     1207.01    135.78 o 
   5   0   6     2995.61     2875.83    308.48 o 
   6   0   6    10342.24     9550.39    849.09 o 
   7   0   6     1087.75     1167.76     38.08 o 
   8   0   6     1317.24     1366.23     44.23 o 
   9   0   6      753.97      715.81     35.39 o 
  10   0   6      162.56      166.93     26.54 o 
  11   0   6       46.54       43.85     21.16 o 
  12   0   6     2836.27     2854.78     71.54 o 
  13   0   6       38.57       59.62     24.62 o 
  14   0   6     1771.11     2016.27     69.62 o 
 -17   1   6      107.60      111.83     21.19 o 
 -16   1   6      197.50      217.56     22.65 o 
 -15   1   6      608.78      584.71     28.52 o 
 -14   1   6      319.00      318.24     22.80 o 
 -13   1   6      651.73      699.04     48.08 o 
 -12   1   6       98.29      128.23     15.90 o 
 -11   1   6       67.19       88.61     10.92 o 
 -10   1   6      770.01      691.81     14.55 o 
  -9   1   6     4146.10     3765.00     85.98 o 
  -8   1   6     3861.29     3833.40     86.37 o 
  -7   1   6     3549.87     3433.94     83.30 o 
  -6   1   6     1124.32     1120.02     41.85 o 
  -5   1   6     3297.96     3299.40    126.89 o 
  -4   1   6     2163.51     1870.13     84.41 o 
  -3   1   6     1014.54     1044.85     40.13 o 
  -2   1   6     9742.32     9290.83    365.73 o 
  -1   1   6      650.24      686.01     37.07 o 
   0   1   6     3564.42     3578.64    154.66 o 
   1   1   6     3111.26     3314.88    157.75 o 
   2   1   6     9339.14    10275.60    547.85 o 
   3   1   6    10868.12    10372.68    456.69 o 
   4   1   6       57.18       76.25      6.38 o 
   5   1   6     6154.98     5368.14    252.55 o 
   6   1   6      119.65      106.66      7.38 o 
   7   1   6      222.97      202.14     12.94 o 
   8   1   6     1476.38     1483.89     32.21 o 
   9   1   6      383.97      413.78     21.08 o 
  10   1   6     4317.95     4324.29     56.57 o 
  11   1   6      519.58      523.13     39.04 o 
  12   1   6     1499.98     1482.83     72.70 o 
  13   1   6       72.11       90.13     19.17 o 
  14   1   6       94.31      137.01     22.70 o 
 -17   2   6      128.73      113.74     21.13 o 
 -16   2   6      267.19      288.28     25.43 o 
 -15   2   6        2.63        8.98     15.94 o 
 -14   2   6       40.74       44.43     16.45 o 
 -13   2   6     1564.17     1655.27     38.21 o 
 -12   2   6        5.79      -10.37      9.16 o 
 -11   2   6     7226.64     6878.66    108.02 o 
 -10   2   6       73.13       71.96      7.84 o 
  -9   2   6      632.06      615.23     11.67 o 
  -8   2   6       42.53       40.92      6.05 o 
  -7   2   6      941.86      836.60     25.81 o 
  -6   2   6     8232.47     7568.68    293.24 o 
  -5   2   6       80.56       77.94      4.08 o 
  -4   2   6     4480.55     4157.65    148.07 o 
  -3   2   6     3906.99     4048.39    179.85 o 
  -2   2   6       18.06       11.84      2.91 o 
  -1   2   6     7655.54     7873.22    339.16 o 
   0   2   6     7207.40     7255.33    387.84 o 
   1   2   6     8641.39     9169.44    491.02 o 
   2   2   6     2959.01     2799.12    165.05 o 
   3   2   6     6714.27     6731.65    428.65 o 
   4   2   6      453.44      357.27     12.12 o 
   5   2   6     3047.08     2916.36    146.89 o 
   6   2   6     2411.84     2152.88    106.04 o 
   7   2   6     1561.06     1429.80     90.09 o 
   8   2   6      661.51      749.01     29.81 o 
   9   2   6      836.03      905.68     27.98 o 
  10   2   6      342.13      369.16     22.92 o 
  11   2   6      299.55      359.06     23.62 o 
  12   2   6      935.63      913.00     46.73 o 
  13   2   6      148.80      178.17     22.83 o 
  14   2   6     1276.65     1395.64     55.00 o 
 -17   3   6       28.13       40.44     19.44 o 
 -16   3   6      164.70      212.52     24.07 o 
 -15   3   6      318.39      337.45     25.42 o 
 -14   3   6      242.14      274.63     22.88 o 
 -13   3   6      297.65      282.60     17.22 o 
 -12   3   6       96.73      134.04     13.24 o 
 -11   3   6     1578.03     1613.70     34.76 o 
 -10   3   6     2718.84     2572.74     44.67 o 
  -9   3   6     1039.59      895.21     36.25 o 
  -8   3   6     1056.45      931.44     37.64 o 
  -7   3   6     4821.77     4505.86    217.63 o 
  -6   3   6       51.32       50.45      5.90 o 
  -5   3   6     3302.78     3060.18    174.10 o 
  -4   3   6     1084.69      887.94     48.08 o 
  -3   3   6      764.90      786.29     38.76 o 
  -2   3   6     7735.54     7688.91    404.52 o 
  -1   3   6       38.95       70.13      5.01 o 
   0   3   6     3245.45     3228.82    247.89 o 
   1   3   6     1313.82     1119.56     85.50 o 
   2   3   6      842.46      941.06     50.47 o 
   3   3   6    15603.85    14994.46    717.91 o 
   4   3   6      240.93      244.87     14.55 o 
   5   3   6     7876.88     7281.99    331.87 o 
   6   3   6      329.04      314.38     12.89 o 
   7   3   6     3770.43     3710.91    162.51 o 
   8   3   6     2068.73     2022.94     76.93 o 
   9   3   6      327.16      348.45     21.29 o 
  10   3   6     2458.49     2432.70     44.60 o 
  11   3   6      155.67      174.71     19.26 o 
  12   3   6      354.68      356.85     26.65 o 
  13   3   6      148.21      161.01     22.85 o 
  14   3   6       42.01       51.72     20.20 o 
 -16   4   6      197.09      224.01     40.00 o 
 -15   4   6        3.82       -6.27     15.59 o 
 -14   4   6       69.38       83.25     14.33 o 
 -13   4   6      866.58      888.61     24.18 o 
 -12   4   6        8.55       10.91     11.00 o 
 -11   4   6     1877.77     1749.20     75.73 o 
 -10   4   6      218.31      238.08     29.10 o 
  -9   4   6      452.04      439.37     16.16 o 
  -8   4   6     2450.24     2292.16    102.90 o 
  -7   4   6       41.68       55.59      6.61 o 
  -6   4   6     6660.17     6185.05    391.65 o 
  -5   4   6       89.40      139.18     12.05 o 
  -4   4   6     2610.43     2464.87    192.95 o 
  -3   4   6      478.36      472.32     17.63 o 
  -2   4   6      350.29      400.88     33.62 o 
  -1   4   6     4415.20     4518.98    360.95 o 
   0   4   6      666.56      556.19     37.03 o 
   1   4   6     7308.17     7876.80    460.47 o 
   2   4   6     1337.33     1214.81     79.74 o 
   3   4   6      313.75      315.70     32.35 o 
   4   4   6     1767.19     1611.87     82.50 o 
   5   4   6     1943.47     1906.29     81.69 o 
   6   4   6     2283.91     2279.03     96.75 o 
   7   4   6     5091.31     5224.15    263.67 o 
   8   4   6     4123.68     4273.15    163.66 o 
   9   4   6       80.12       81.18     15.11 o 
  10   4   6       81.37       96.85     23.08 o 
  11   4   6      132.37      143.50     18.87 o 
  12   4   6      832.80      894.61     33.13 o 
  13   4   6      128.66       97.30     20.23 o 
  14   4   6      573.64      586.84     32.28 o 
 -16   5   6       79.14      121.42     22.57 o 
 -15   5   6      599.46      618.66     24.54 o 
 -14   5   6       10.89       -5.48     12.10 o 
 -13   5   6      130.88      145.84     15.28 o 
 -12   5   6     2339.00     2254.69     63.90 o 
 -11   5   6       13.46       10.73     10.63 o 
 -10   5   6     1372.90     1320.37     25.73 o 
  -9   5   6     1265.47     1194.51     23.37 o 
  -8   5   6     1212.20     1129.47     71.73 o 
  -7   5   6      446.18      532.56     33.64 o 
  -6   5   6      541.87      490.50     25.07 o 
  -5   5   6       94.47       69.97      6.86 o 
  -4   5   6     3776.71     3590.64    287.84 o 
  -3   5   6     1177.89     1150.92    132.34 o 
  -2   5   6     7486.83     7685.68    392.49 o 
  -1   5   6      486.52      540.26     34.30 o 
   0   5   6     1878.71     1750.45    103.33 o 
   1   5   6     2801.60     2962.60    151.19 o 
   2   5   6      154.72      142.05      8.10 o 
   3   5   6     2501.47     2648.75    133.08 o 
   4   5   6       48.23       64.48     11.06 o 
   5   5   6     4731.02     4518.11    225.60 o 
   6   5   6       63.89       53.62     12.64 o 
   7   5   6      181.29      169.82     15.87 o 
   8   5   6      606.70      615.16     24.19 o 
   9   5   6        1.03      -11.92     13.87 o 
  10   5   6      897.26      981.22     32.49 o 
  11   5   6      193.42      203.54     23.66 o 
  12   5   6      421.72      455.50     27.83 o 
  13   5   6      128.53      141.61     21.83 o 
 -16   6   6       97.10       87.24     17.52 o 
 -15   6   6        0.74      -13.37     13.91 o 
 -14   6   6       16.02       -0.65     13.46 o 
 -13   6   6      415.61      483.61     22.11 o 
 -12   6   6       47.53       48.73     16.29 o 
 -11   6   6     1558.52     1485.52     45.98 o 
 -10   6   6      406.16      361.50     17.84 o 
  -9   6   6      102.90       83.64     11.75 o 
  -8   6   6     2331.62     2449.38     31.23 o 
  -7   6   6        1.37        3.35      8.68 o 
  -6   6   6     2503.91     2414.26     42.91 o 
  -5   6   6       96.55      116.85     12.08 o 
  -4   6   6     1754.12     1817.93     60.39 o 
  -3   6   6      952.10      920.73     22.70 o 
  -2   6   6       69.56       98.47     11.11 o 
  -1   6   6     2553.03     2752.54     95.16 o 
   0   6   6     2350.64     2378.71    124.36 o 
   1   6   6     3674.10     3974.37     60.57 o 
   2   6   6     1998.57     1977.88     84.43 o 
   3   6   6     3209.65     3222.24    170.39 o 
   4   6   6      784.43      752.34     22.67 o 
   5   6   6      781.55      804.40     24.06 o 
   6   6   6     1235.04     1206.32     71.93 o 
   7   6   6     1899.32     1891.93    198.86 o 
   8   6   6      371.44      351.00     22.83 o 
   9   6   6     1069.32     1088.48     88.47 o 
  10   6   6      218.57      217.23     37.69 o 
  11   6   6      866.58      912.41     33.99 o 
  12   6   6      444.69      454.09     29.24 o 
  13   6   6      402.28      421.22     59.62 o 
 -15   7   6      366.36      332.41     22.42 o 
 -14   7   6       13.04        7.03     13.87 o 
 -13   7   6      166.95      153.98     16.93 o 
 -12   7   6      183.36      170.39     16.34 o 
 -11   7   6       80.40       91.19     13.62 o 
 -10   7   6       56.99       74.62     12.62 o 
  -9   7   6      196.06      213.90     14.70 o 
  -8   7   6      112.93      130.97     12.55 o 
  -7   7   6     7101.05     7299.68    440.02 o 
  -6   7   6      312.77      304.16     19.98 o 
  -5   7   6       14.60        5.20     19.42 o 
  -4   7   6     2074.93     2098.66     40.96 o 
  -3   7   6      730.16      908.63     24.20 o 
  -2   7   6     1935.77     2159.95     33.30 o 
  -1   7   6     1007.99     1168.35     30.96 o 
   0   7   6      545.52      551.17     21.93 o 
   1   7   6      944.02      973.97     33.53 o 
   2   7   6      682.29      646.52     36.70 o 
   3   7   6      423.33      444.90     19.65 o 
   4   7   6        0.18        1.84     10.29 o 
   5   7   6      345.69      306.21     19.60 o 
   6   7   6     1529.83     1494.23    122.31 o 
   7   7   6     1796.95     1767.07     98.85 o 
   8   7   6       14.06        6.01     14.26 o 
   9   7   6      331.14      323.46     44.81 o 
  10   7   6      361.93      396.85     25.80 o 
  11   7   6        4.47        3.28     16.70 o 
  12   7   6      173.75      211.89     24.47 o 
 -15   8   6       10.10       15.04     15.23 o 
 -14   8   6       18.43       18.39     14.54 o 
 -13   8   6      140.88      131.68     16.21 o 
 -12   8   6        2.92       -2.31     12.61 o 
 -11   8   6       92.55      121.75     18.47 o 
 -10   8   6      117.48      105.98     17.40 o 
  -9   8   6      403.41      375.00     22.34 o 
  -8   8   6      113.38      115.17     16.86 o 
  -7   8   6      983.52      936.04     28.41 o 
  -6   8   6     4584.44     4683.36    124.24 o 
  -5   8   6      128.08      125.57     15.77 o 
  -4   8   6     1895.71     1953.60     98.85 o 
  -3   8   6       13.99       16.70     11.61 o 
  -2   8   6      142.39      158.42     14.66 o 
  -1   8   6     1129.68     1186.76     28.00 o 
   0   8   6       96.69      110.61     14.26 o 
   1   8   6      353.64      329.97     12.24 o 
   2   8   6     1934.10     1925.96     80.71 o 
   3   8   6      434.89      442.43     20.37 o 
   4   8   6      921.23      880.08     35.91 o 
   5   8   6       90.33       88.38     12.40 o 
   6   8   6       32.94       27.31     18.85 o 
   7   8   6      580.99      615.03     39.23 o 
   8   8   6       74.14       78.15     17.27 o 
   9   8   6      421.87      408.70     24.33 o 
  10   8   6       19.69       16.66     17.65 o 
  11   8   6      554.02      549.26     44.23 o 
  12   8   6      171.78      203.09     36.16 o 
 -14   9   6       15.28       24.68     19.83 o 
 -13   9   6        5.80        6.24     16.92 o 
 -12   9   6       56.67       65.00     19.31 o 
 -11   9   6        6.17       -8.84     16.45 o 
 -10   9   6      164.19      165.29     20.77 o 
  -9   9   6        1.87        0.86     29.42 o 
  -8   9   6       13.92       12.33     14.07 o 
  -7   9   6        5.47       13.38     13.17 o 
  -6   9   6      991.05      917.87     33.27 o 
  -5   9   6      911.07     1045.31     29.90 o 
  -4   9   6      673.45      671.96     45.77 o 
  -3   9   6      188.22      172.99     16.37 o 
  -2   9   6     3852.32     4209.91    172.51 o 
  -1   9   6      101.80       99.72     15.22 o 
   0   9   6     1097.08     1039.49     28.27 o 
   1   9   6        4.47        7.33     12.98 o 
   2   9   6     1130.15     1080.03     42.69 o 
   3   9   6       21.91       30.37     10.54 o 
   4   9   6       28.91       28.49     10.20 o 
   5   9   6      296.06      292.17     17.47 o 
   6   9   6      206.91      204.73     15.49 o 
   7   9   6       36.67       25.53     11.72 o 
   8   9   6      434.33      426.65     21.96 o 
   9   9   6       24.01       14.25     13.98 o 
  10   9   6      230.72      253.82     19.58 o 
  11   9   6      162.56      131.72     18.57 o 
 -13  10   6        0.76       -6.69     17.41 o 
 -12  10   6       15.11       33.68     18.89 o 
 -11  10   6       37.49       12.77     16.70 o 
 -10  10   6       86.49       81.20     18.28 o 
  -9  10   6       77.65       97.40     18.35 o 
  -8  10   6      549.74      576.56     32.50 o 
  -7  10   6      496.05      464.08     45.77 o 
  -6  10   6      150.96      131.92     16.86 o 
  -5  10   6        0.87       -3.95     13.25 o 
  -4  10   6        5.53        4.02     12.75 o 
  -3  10   6      130.41      158.38     20.39 o 
  -2  10   6      121.36       97.67     16.58 o 
  -1  10   6      376.19      368.80     38.85 o 
   0  10   6       76.88      105.17     18.27 o 
   1  10   6      118.97      122.84     16.84 o 
   2  10   6       22.42       13.71     14.07 o 
   3  10   6      161.00      168.94     24.04 o 
   4  10   6      112.62      111.98     15.13 o 
   5  10   6      464.82      442.26     20.50 o 
   6  10   6     1870.31     1752.45     50.42 o 
   7  10   6       39.12       68.26     15.09 o 
   8  10   6      100.00       93.72     16.06 o 
   9  10   6       25.55       25.89     15.38 o 
  10  10   6       41.15       32.98     16.76 o 
 -12  11   6      142.85      113.52     23.11 o 
 -11  11   6        0.13      -13.13     18.63 o 
 -10  11   6       65.15       84.62     20.81 o 
  -9  11   6      134.60      152.47     19.72 o 
  -8  11   6      155.42      114.56     25.00 o 
  -7  11   6       48.47       54.82     17.41 o 
  -6  11   6       34.84       26.19     16.15 o 
  -5  11   6      281.89      316.06     30.00 o 
  -4  11   6       67.58       78.48     17.68 o 
  -3  11   6      790.23      658.02     27.91 o 
  -2  11   6        3.64       14.81     15.77 o 
  -1  11   6       55.40       43.17     16.45 o 
   0  11   6      285.49      309.92     32.69 o 
   1  11   6       39.49       29.76     14.89 o 
   2  11   6      146.76      147.74     17.90 o 
   3  11   6       14.94        7.69     22.69 o 
   4  11   6      131.15      139.05     17.81 o 
   5  11   6       82.13       61.33     17.30 o 
   6  11   6       20.57       26.96     17.03 o 
   7  11   6      141.30      109.73     16.38 o 
   8  11   6       13.98        3.20     14.24 o 
   9  11   6        0.27       11.50     15.83 o 
 -11  12   6       59.91       70.37     20.48 o 
 -10  12   6        0.83      -12.31     18.63 o 
  -9  12   6        2.43       11.91     17.58 o 
  -8  12   6       52.83       17.25     17.93 o 
  -7  12   6      104.06      108.40     20.92 o 
  -6  12   6       11.10        0.00     17.41 o 
  -5  12   6       41.23       25.74     17.81 o 
  -4  12   6       50.71       67.26     18.90 o 
  -3  12   6      569.64      604.59     28.69 o 
  -2  12   6      274.74      286.94     23.66 o 
  -1  12   6       53.94       53.33     25.39 o 
   0  12   6       21.53       17.77     15.87 o 
   1  12   6        0.53        6.15     16.59 o 
   2  12   6       90.57       55.27     16.14 o 
   3  12   6        8.60        8.21     14.95 o 
   4  12   6       37.40       53.46     26.54 o 
   5  12   6      188.05      160.78     31.54 o 
   6  12   6      185.28      160.51     22.85 o 
   7  12   6        0.16      -16.40     18.90 o 
   8  12   6        6.97      -16.73     19.04 o 
  -9  13   6       72.42       53.54     20.26 o 
  -8  13   6       61.18      109.38     22.97 o 
  -7  13   6        3.11        6.13     19.99 o 
  -6  13   6      110.01      111.64     22.14 o 
  -5  13   6      551.26      533.08     31.14 o 
  -4  13   6      382.25      358.56     28.01 o 
  -3  13   6       10.61       -1.68     18.63 o 
  -2  13   6      210.77      215.45     22.55 o 
  -1  13   6      198.54      181.64     22.55 o 
   0  13   6      225.79      184.63     22.71 o 
   1  13   6        0.80      -22.80     18.27 o 
   2  13   6      130.04      141.31     25.39 o 
   3  13   6        0.37      -11.79     15.83 o 
   4  13   6      208.49      221.17     34.23 o 
   5  13   6      176.64      170.01     30.77 o 
   6  13   6      161.72      167.32     34.62 o 
  -7  14   6       14.00       -0.61     19.71 o 
  -6  14   6       55.32       69.70     22.44 o 
  -5  14   6       15.83        4.69     21.54 o 
  -4  14   6        0.53        4.60     19.43 o 
  -3  14   6      120.17      147.29     22.67 o 
  -2  14   6       67.18       60.50     21.19 o 
  -1  14   6       18.44        4.82     18.13 o 
   0  14   6      268.18      269.19     25.07 o 
   1  14   6       99.18      115.59     21.44 o 
   2  14   6       10.34      -11.08     19.26 o 
   3  14   6      166.84      165.54     23.64 o 
   4  14   6       43.86       24.58     18.87 o 
  -3  15   6        3.51        0.19     20.94 o 
  -2  15   6      190.66      173.63     25.83 o 
  -1  15   6      121.43      108.28     23.80 o 
   0  15   6        2.61       19.08     19.77 o 
 -17   1   7        0.26       -5.06     18.76 o 
 -16   1   7       48.77       58.03     18.67 o 
 -15   1   7      142.29      151.72     21.34 o 
 -14   1   7        9.01       10.11     15.77 o 
 -13   1   7       52.53       54.24     15.17 o 
 -12   1   7      167.47      153.30     16.05 o 
 -11   1   7       14.01        9.54     12.37 o 
 -10   1   7       32.56       24.93      6.81 o 
  -9   1   7      266.97      258.89      9.50 o 
  -8   1   7      140.19      133.64      7.13 o 
  -7   1   7      104.36      110.81      7.16 o 
  -6   1   7      364.95      389.54     17.67 o 
  -5   1   7     1906.86     1982.81     77.95 o 
  -4   1   7      634.69      742.82     34.39 o 
  -3   1   7        7.56        7.00      3.24 o 
  -2   1   7     1440.34     1518.88     54.07 o 
  -1   1   7      101.09      127.06      6.73 o 
   0   1   7     2744.27     3285.58    176.09 o 
   1   1   7      163.43      143.92      6.73 o 
   2   1   7     2312.74     2605.73    104.84 o 
   3   1   7      791.13      827.53     31.81 o 
   4   1   7     1600.96     1670.79     91.60 o 
   5   1   7      411.11      368.79     15.21 o 
   6   1   7      151.77      175.84      9.52 o 
   7   1   7      545.68      482.91     23.43 o 
   8   1   7     1139.04     1147.74     30.19 o 
   9   1   7       75.59       70.83     15.05 o 
  10   1   7        9.42       16.66     14.22 o 
  11   1   7        1.82       -6.73     15.91 o 
  12   1   7        1.58      -12.20     15.43 o 
  13   1   7        0.69      -20.18     29.23 o 
  14   1   7        0.34       -1.24     17.40 o 
 -17   2   7        1.96       -1.14     19.41 o 
 -16   2   7       44.74       57.31     19.85 o 
 -15   2   7       53.57       58.08     17.78 o 
 -14   2   7        1.82      -14.41     15.50 o 
 -13   2   7        0.76        9.81     14.69 o 
 -12   2   7       20.53       31.74     12.92 o 
 -11   2   7       58.26       83.93     11.33 o 
 -10   2   7      304.41      290.22     12.01 o 
  -9   2   7      112.23      110.55      7.15 o 
  -8   2   7       55.43       62.32      6.07 o 
  -7   2   7      457.30      490.56     18.25 o 
  -6   2   7      986.16      954.75     33.05 o 
  -5   2   7      878.39     1012.60     34.64 o 
  -4   2   7      837.69      896.30     27.22 o 
  -3   2   7      432.62      434.67     11.66 o 
  -2   2   7     1654.74     1687.78     63.96 o 
  -1   2   7       95.62       76.97      4.33 o 
   0   2   7       26.04       30.64      4.50 o 
   1   2   7       55.28       53.49      4.99 o 
   2   2   7       85.41       93.78      5.54 o 
   3   2   7      138.64      131.40      7.60 o 
   4   2   7      293.99      259.33     13.21 o 
   5   2   7       24.32       15.72      6.42 o 
   6   2   7        0.57        1.80      6.40 o 
   7   2   7     1341.22     1251.29     78.59 o 
   8   2   7      395.91      371.51     22.03 o 
   9   2   7      158.10      130.56     16.80 o 
  10   2   7      609.22      608.33     30.00 o 
  11   2   7       47.30       26.28     15.20 o 
  12   2   7       61.69       78.88     19.99 o 
  13   2   7       14.41        7.43     18.76 o 
 -17   3   7       55.96       54.23     26.92 o 
 -16   3   7        0.82       15.50     24.04 o 
 -15   3   7      129.85      131.93     20.81 o 
 -14   3   7      272.83      268.93     23.27 o 
 -13   3   7      149.40      198.95     20.12 o 
 -12   3   7       42.47       32.60     10.58 o 
 -11   3   7     2001.29     1951.45     24.53 o 
 -10   3   7      965.95     1000.77     25.37 o 
  -9   3   7      110.15      106.76      8.49 o 
  -8   3   7        8.24        9.61      6.24 o 
  -7   3   7      979.88     1036.56     47.30 o 
  -6   3   7       20.82       17.56      5.67 o 
  -5   3   7      537.27      543.46     35.59 o 
  -4   3   7     2118.06     2027.81    101.76 o 
  -3   3   7      159.72      184.09      6.62 o 
  -2   3   7       22.28       30.82      4.01 o 
  -1   3   7      949.01      983.18     65.97 o 
   0   3   7       57.92      103.49      7.81 o 
   1   3   7     3609.61     3707.92    238.52 o 
   2   3   7      107.50      141.75      6.81 o 
   3   3   7     1596.11     1458.28     76.67 o 
   4   3   7        7.86        9.64      5.83 o 
   5   3   7        0.86       -4.84      5.87 o 
   6   3   7      337.92      350.10     19.93 o 
   7   3   7     3080.69     3133.04     79.43 o 
   8   3   7      487.04      452.35     22.70 o 
   9   3   7     1004.81     1029.65     39.62 o 
  10   3   7      483.93      467.68     26.65 o 
  11   3   7       49.84       60.82     16.92 o 
  12   3   7        2.72       -5.61     17.54 o 
  13   3   7      142.66      143.88     27.12 o 
 -16   4   7      146.39      189.86     24.31 o 
 -15   4   7      719.04      719.62     44.43 o 
 -14   4   7        5.45       37.27     17.54 o 
 -13   4   7      285.21      306.67     19.13 o 
 -12   4   7      151.00      146.85     14.41 o 
 -11   4   7      578.43      527.86     21.70 o 
 -10   4   7      214.51      247.99     14.84 o 
  -9   4   7      234.28      185.76     10.48 o 
  -8   4   7      346.52      371.32     19.11 o 
  -7   4   7      144.92      157.25      9.22 o 
  -6   4   7      345.30      323.30     16.54 o 
  -5   4   7      499.13      517.42     40.06 o 
  -4   4   7       20.38       20.25      5.36 o 
  -3   4   7      111.89      102.95      8.44 o 
  -2   4   7      269.13      259.99     18.11 o 
  -1   4   7     1606.89     1714.48    119.20 o 
   0   4   7      303.17      304.71     19.65 o 
   1   4   7       10.70        9.70      5.39 o 
   2   4   7       39.14       38.19      6.23 o 
   3   4   7     1565.01     1522.70     90.49 o 
   4   4   7      311.08      292.44     13.10 o 
   5   4   7     1523.93     1391.93     66.40 o 
   6   4   7     2842.11     2922.44    155.78 o 
   7   4   7       82.31       89.78     13.68 o 
   8   4   7        3.63       -2.55     12.54 o 
   9   4   7       12.20       -5.06     13.40 o 
  10   4   7       57.35       62.46     16.92 o 
  11   4   7       75.57       66.29     17.69 o 
  12   4   7      504.20      563.38     30.13 o 
  13   4   7        3.85       -7.57     16.44 o 
 -16   5   7       32.77       52.46     19.65 o 
 -15   5   7      126.22      118.29     21.48 o 
 -14   5   7       17.69       16.12     13.25 o 
 -13   5   7      102.56      122.66     15.06 o 
 -12   5   7        6.23       -1.19     11.51 o 
 -11   5   7      246.83      267.10     16.55 o 
 -10   5   7        2.87        7.97      9.87 o 
  -9   5   7     2178.56     2067.01    114.60 o 
  -8   5   7      356.67      351.36     18.32 o 
  -7   5   7        8.24        6.78      6.41 o 
  -6   5   7     1835.09     1705.01    108.17 o 
  -5   5   7        4.99        2.81      6.24 o 
  -4   5   7     4074.15     3919.13    297.72 o 
  -3   5   7       84.80      117.13     11.38 o 
  -2   5   7       16.30       17.16      6.94 o 
  -1   5   7      974.79      987.77     65.06 o 
   0   5   7       19.51       -2.41      5.23 o 
   1   5   7     3911.22     4009.32    281.40 o 
   2   5   7      281.74      299.19     25.85 o 
   3   5   7      624.50      549.33     32.08 o 
   4   5   7      663.39      708.83     37.46 o 
   5   5   7      647.07      654.12     26.89 o 
   6   5   7      760.21      769.42     47.31 o 
   7   5   7     1134.35     1133.68     35.39 o 
   8   5   7     1446.82     1414.65    107.12 o 
   9   5   7      496.86      525.53     27.12 o 
  10   5   7      209.28      258.29     22.70 o 
  11   5   7       32.76       53.45     18.90 o 
  12   5   7      343.15      373.21     28.67 o 
  13   5   7      216.76      228.58     24.98 o 
 -15   6   7      186.84      167.49     23.35 o 
 -14   6   7      212.97      256.07     18.84 o 
 -13   6   7     1437.15     1420.55     31.22 o 
 -12   6   7        5.58        9.24     11.61 o 
 -11   6   7      271.98      271.98     20.59 o 
 -10   6   7      830.67      843.57     42.90 o 
  -9   6   7      598.33      530.86     19.16 o 
  -8   6   7       18.45       17.31      9.15 o 
  -7   6   7      522.00      523.21     25.95 o 
  -6   6   7      472.12      422.11     27.76 o 
  -5   6   7       11.53        8.94      7.66 o 
  -4   6   7      629.11      576.41     62.87 o 
  -3   6   7       22.90       27.68      7.74 o 
  -2   6   7     4368.64     4185.64    491.82 o 
  -1   6   7     1629.55     1739.90    208.02 o 
   0   6   7     1255.55     1271.94     88.18 o 
   1   6   7      310.37      312.08     13.90 o 
   2   6   7     2177.96     2278.01     32.78 o 
   3   6   7      938.89      955.71     33.66 o 
   4   6   7     2812.07     2891.74    195.01 o 
   5   6   7      162.35      152.69     11.68 o 
   6   6   7       85.27       81.55     14.28 o 
   7   6   7      175.05      189.59     17.67 o 
   8   6   7        8.52       11.34     14.68 o 
   9   6   7      138.88      139.37     18.35 o 
  10   6   7      748.39      762.90     32.06 o 
  11   6   7       14.22       -3.96     17.65 o 
  12   6   7      699.63      706.52     51.73 o 
 -15   7   7      217.37      234.18     20.79 o 
 -14   7   7       21.42       30.02     15.31 o 
 -13   7   7      127.09      127.91     16.33 o 
 -12   7   7       11.31        9.75     12.25 o 
 -11   7   7     1064.62     1042.01     51.22 o 
 -10   7   7      123.00      147.82     14.27 o 
  -9   7   7      693.06      744.66     22.26 o 
  -8   7   7      241.07      219.89     15.14 o 
  -7   7   7      183.10      175.84     17.08 o 
  -6   7   7      424.49      463.53     21.47 o 
  -5   7   7      326.21      342.31     19.53 o 
  -4   7   7     2474.58     2609.80    110.01 o 
  -3   7   7       10.41        4.27     11.28 o 
  -2   7   7     1344.39     1490.66     33.08 o 
  -1   7   7      117.95      155.59     13.87 o 
   0   7   7      767.16      819.40     24.44 o 
   1   7   7     3425.31     3262.53    134.80 o 
   2   7   7      105.67      112.82     10.07 o 
   3   7   7     3845.12     3703.08    166.74 o 
   4   7   7       68.46       52.35     12.94 o 
   5   7   7      248.01      254.78     19.65 o 
   6   7   7     1487.90     1411.01     90.20 o 
   7   7   7        5.31        1.36     13.17 o 
   8   7   7      624.54      618.08     63.47 o 
   9   7   7      106.34      120.44     19.96 o 
  10   7   7      110.02      135.81     19.93 o 
  11   7   7       40.91       27.41     17.27 o 
  12   7   7      179.00      184.61     25.02 o 
 -14   8   7       24.76       29.33     15.91 o 
 -13   8   7      578.91      576.26     24.28 o 
 -12   8   7        4.93       -5.97     13.21 o 
 -11   8   7       88.86       56.54     16.37 o 
 -10   8   7       17.14        4.42     13.60 o 
  -9   8   7     1523.31     1588.66     37.65 o 
  -8   8   7     3570.33     3608.16     51.22 o 
  -7   8   7        7.26        8.83     17.12 o 
  -6   8   7      818.60      845.19     33.08 o 
  -5   8   7      148.83      146.64     16.86 o 
  -4   8   7      696.03      672.85     29.04 o 
  -3   8   7      995.65     1130.65     48.66 o 
  -2   8   7     2427.02     2576.93     40.23 o 
  -1   8   7     1947.69     1973.49     50.20 o 
   0   8   7     2393.32     2604.06     82.89 o 
   1   8   7       58.37       44.71     12.50 o 
   2   8   7     1173.70     1169.73     42.08 o 
   3   8   7       11.93        1.27      8.92 o 
   4   8   7      191.66      190.15     16.74 o 
   5   8   7     4481.30     4291.92    125.78 o 
   6   8   7      727.35      770.08     40.96 o 
   7   8   7      621.54      667.37     29.62 o 
   8   8   7      263.01      283.46     23.04 o 
   9   8   7       22.96       29.87     17.62 o 
  10   8   7      881.86      967.43     69.62 o 
  11   8   7       20.97        8.45     19.83 o 
 -14   9   7       90.77      101.80     22.30 o 
 -13   9   7      166.81      187.67     24.81 o 
 -12   9   7       83.45       79.44     19.04 o 
 -11   9   7     1341.53     1378.40     59.23 o 
 -10   9   7      604.55      577.82     28.96 o 
  -9   9   7      569.26      538.42     26.89 o 
  -8   9   7        1.23       14.29     15.62 o 
  -7   9   7      145.69      171.55     18.47 o 
  -6   9   7     1502.72     1510.74     60.58 o 
  -5   9   7        2.71      -12.12     15.58 o 
  -4   9   7     4167.23     4393.16    186.93 o 
  -3   9   7      863.98      901.44     28.22 o 
  -2   9   7      566.93      585.42     24.46 o 
  -1   9   7       95.22       71.46     14.41 o 
   0   9   7     1002.67      977.96     46.35 o 
   1   9   7     3373.07     3346.55     75.39 o 
   2   9   7       76.99       74.96     14.38 o 
   3   9   7     2951.05     2845.28    131.21 o 
   4   9   7       87.07       86.20     11.99 o 
   5   9   7      114.56      113.58     13.78 o 
   6   9   7       72.18       69.77     12.97 o 
   7   9   7      660.76      657.59     26.51 o 
   8   9   7      915.22      932.06     30.44 o 
   9   9   7      285.18      301.25     21.10 o 
  10   9   7      417.68      382.16     23.83 o 
 -13  10   7      575.93      654.81     34.39 o 
 -12  10   7       36.51       25.66     19.72 o 
 -11  10   7       27.13        4.62     17.81 o 
 -10  10   7      492.13      513.96     27.58 o 
  -9  10   7      344.56      375.83     27.18 o 
  -8  10   7     3159.34     3152.10     53.31 o 
  -7  10   7       54.01       37.04     16.15 o 
  -6  10   7      674.13      766.21     69.81 o 
  -5  10   7       44.71       54.81     16.86 o 
  -4  10   7       18.17       25.19     14.67 o 
  -3  10   7     1159.29     1149.73     32.33 o 
  -2  10   7     1103.44     1204.46     50.77 o 
  -1  10   7      297.35      297.77     23.10 o 
   0  10   7     3816.45     3738.59     52.62 o 
   1  10   7     2008.01     2157.06     60.96 o 
   2  10   7       16.36        5.50     14.46 o 
   3  10   7      664.32      769.27     42.69 o 
   4  10   7      135.23      174.24     29.23 o 
   5  10   7     1125.18     1181.50     34.25 o 
   6  10   7       42.84       30.57     13.72 o 
   7  10   7      224.48      216.41     18.30 o 
   8  10   7      185.73      169.23     18.11 o 
   9  10   7       40.73       12.32     14.62 o 
 -12  11   7       22.61        8.52     20.10 o 
 -11  11   7      583.22      581.10     33.18 o 
 -10  11   7      307.23      314.45     26.89 o 
  -9  11   7      146.00      158.18     22.68 o 
  -8  11   7        1.09      -24.62     17.41 o 
  -7  11   7        5.72       -9.33     17.50 o 
  -6  11   7     1245.15     1328.14     88.85 o 
  -5  11   7       20.03       -1.67     16.45 o 
  -4  11   7     2185.33     2203.71    105.58 o 
  -3  11   7       29.85       -7.74     14.40 o 
  -2  11   7      395.71      364.48     23.25 o 
  -1  11   7      239.05      217.34     21.07 o 
   0  11   7        6.14       15.13     18.85 o 
   1  11   7     1148.07     1272.08     35.58 o 
   2  11   7      186.98      201.68     19.71 o 
   3  11   7     1221.27     1242.67     55.39 o 
   4  11   7       26.68       16.54     25.00 o 
   5  11   7        9.96       20.39     25.77 o 
   6  11   7      712.49      705.77     25.23 o 
   7  11   7      218.94      254.41     20.07 o 
   8  11   7      927.45      946.67     32.38 o 
 -10  12   7       63.82       61.89     21.71 o 
  -9  12   7      163.82      175.05     22.28 o 
  -8  12   7      588.60      593.72     32.46 o 
  -7  12   7      657.66      749.38     33.99 o 
  -6  12   7      883.49      851.05     33.52 o 
  -5  12   7      234.55      191.60     23.46 o 
  -4  12   7       19.93       16.27     15.35 o 
  -3  12   7      596.42      554.97     28.54 o 
  -2  12   7      172.55      193.31     21.19 o 
  -1  12   7      527.45      537.66     38.85 o 
   0  12   7      108.36      143.93     20.20 o 
   1  12   7        0.51      -14.59     16.86 o 
   2  12   7      168.79      172.50     21.86 o 
   3  12   7      930.46     1054.38     36.30 o 
   4  12   7      413.47      408.87     41.16 o 
   5  12   7     1209.40     1178.91     53.08 o 
   6  12   7       55.53       62.31     30.39 o 
   7  12   7      328.74      361.56     41.54 o 
  -8  13   7       58.84       74.27     25.19 o 
  -7  13   7        6.06        6.90     18.55 o 
  -6  13   7      100.33      106.08     22.83 o 
  -5  13   7       75.64      107.46     21.25 o 
  -4  13   7     1280.49     1286.09     39.68 o 
  -3  13   7        1.62      -12.95     17.14 o 
  -2  13   7      504.88      513.04     29.46 o 
  -1  13   7       82.08       82.83     19.80 o 
   0  13   7      153.26      159.64     22.98 o 
   1  13   7     1407.54     1492.34     42.84 o 
   2  13   7        1.60       -8.85     24.23 o 
   3  13   7     1075.08     1080.28     38.62 o 
   4  13   7       14.02       17.55     19.49 o 
   5  13   7       34.74       20.39     26.54 o 
  -6  14   7      248.03      283.99     28.25 o 
  -5  14   7      177.14      201.37     30.19 o 
  -4  14   7        2.65      -29.70     23.27 o 
  -3  14   7      200.85      174.15     23.86 o 
  -2  14   7      261.22      253.08     25.52 o 
  -1  14   7      339.05      335.06     29.12 o 
   0  14   7      139.71      144.85     24.34 o 
   1  14   7        9.60       -3.77     20.12 o 
   2  14   7      139.07      146.00     39.81 o 
   3  14   7      505.26      474.28     32.91 o 
 -17   0   8       25.92       26.54     28.46 o 
 -16   0   8      274.05      359.64     40.77 o 
 -15   0   8      610.05      650.04     44.62 o 
 -14   0   8      191.29      267.32     32.31 o 
 -13   0   8      158.22      134.24     26.92 o 
 -12   0   8      580.76      561.57     36.54 o 
 -11   0   8       29.20        8.08     18.46 o 
 -10   0   8       32.51       32.89     11.64 o 
  -9   0   8     3334.28     3258.48     39.80 o 
  -8   0   8     1833.15     1716.71     29.49 o 
  -7   0   8     2441.48     2219.33     31.41 o 
  -6   0   8       59.74       39.46      6.56 o 
  -5   0   8     2856.99     2918.94    149.66 o 
  -4   0   8     2767.20     2684.31    143.41 o 
  -3   0   8      496.62      441.00     26.61 o 
  -2   0   8     5137.36     4800.39    333.66 o 
  -1   0   8     1277.37     1376.66     64.38 o 
   0   0   8      203.24      163.77     12.10 o 
   1   0   8     5411.24     5379.66    487.33 o 
   2   0   8       16.19       11.63      8.29 o 
   3   0   8    10911.54    10124.28    929.67 o 
   4   0   8     1600.50     1611.11    170.39 o 
   5   0   8     7457.69     7013.31    508.11 o 
   6   0   8     2772.06     2570.55    197.90 o 
   7   0   8      186.02      197.70     23.08 o 
   8   0   8     5287.15     5447.23     86.93 o 
   9   0   8       34.14       60.00     23.08 o 
  10   0   8     1052.09     1206.22     49.23 o 
  11   0   8       36.71       37.31     22.31 o 
  12   0   8      528.91      540.41     41.54 o 
  13   0   8      221.94      258.48     37.31 o 
 -17   1   8      126.13      113.75     21.95 o 
 -16   1   8       57.48       30.06     19.30 o 
 -15   1   8       26.39       42.02     18.20 o 
 -14   1   8       44.07       57.79     17.67 o 
 -13   1   8     2973.12     3330.18     57.89 o 
 -12   1   8      252.71      248.92     20.74 o 
 -11   1   8     2032.59     2016.41     37.65 o 
 -10   1   8       60.58       67.44      8.59 o 
  -9   1   8      311.56      335.19     12.31 o 
  -8   1   8     3292.25     3246.55     77.53 o 
  -7   1   8      159.19      168.01      8.27 o 
  -6   1   8     2295.29     1973.41     68.15 o 
  -5   1   8      316.05      295.89     14.44 o 
  -4   1   8     1375.90     1423.85     53.86 o 
  -3   1   8     7206.50     7317.02    260.41 o 
  -2   1   8      174.30      152.60      7.04 o 
  -1   1   8    12762.02    12693.13    475.00 o 
   0   1   8     1110.12     1083.74     40.71 o 
   1   1   8     6123.99     6033.86    279.64 o 
   2   1   8       61.22       51.12      6.91 o 
   3   1   8        2.60        9.57      6.08 o 
   4   1   8      801.96      786.10     34.25 o 
   5   1   8     4048.90     3796.37    144.07 o 
   6   1   8     2595.94     2406.06     99.60 o 
   7   1   8     1612.69     1678.42     55.20 o 
   8   1   8      238.83      253.29     27.69 o 
   9   1   8     1047.15     1061.06     32.22 o 
  10   1   8      330.99      371.87     30.00 o 
  11   1   8      533.85      559.75     29.92 o 
  12   1   8     1490.33     1620.64     43.65 o 
  13   1   8      311.29      347.54     29.92 o 
 -16   2   8       79.41      103.89     31.35 o 
 -15   2   8      124.91      124.26     20.81 o 
 -14   2   8      484.62      549.02     27.98 o 
 -13   2   8      190.76      204.92     18.77 o 
 -12   2   8      176.79      178.82     18.63 o 
 -11   2   8      647.40      611.23     18.90 o 
 -10   2   8     2620.16     2549.62     46.73 o 
  -9   2   8     1369.06     1440.21     18.68 o 
  -8   2   8     3629.45     3359.02     85.42 o 
  -7   2   8      250.42      203.31      8.89 o 
  -6   2   8       75.44       61.24      6.06 o 
  -5   2   8      862.04      798.59     30.63 o 
  -4   2   8     3371.67     3307.18    114.86 o 
  -3   2   8     2106.31     2116.06     60.09 o 
  -2   2   8     5065.59     4953.30    142.35 o 
  -1   2   8        2.02        0.57      4.53 o 
   0   2   8     2012.44     2140.12     92.89 o 
   1   2   8     4995.22     5048.61    225.83 o 
   2   2   8      264.12      268.40     15.51 o 
   3   2   8    13066.96    12264.36    708.46 o 
   4   2   8     1378.29     1336.99     66.18 o 
   5   2   8     3003.35     2783.27    148.84 o 
   6   2   8       54.52       35.59      8.08 o 
   7   2   8        9.05        8.06      8.72 o 
   8   2   8     1636.82     1776.96     54.04 o 
   9   2   8      162.44      168.85     18.35 o 
  10   2   8     2955.23     3008.24     52.36 o 
  11   2   8      277.83      335.35     24.61 o 
  12   2   8      277.28      295.38     25.82 o 
  13   2   8      332.15      339.69     28.42 o 
 -16   3   8        5.14       -0.88     17.85 o 
 -15   3   8      303.30      370.41     25.70 o 
 -14   3   8      113.11       92.09     19.31 o 
 -13   3   8     1092.00     1108.17     34.13 o 
 -12   3   8      478.87      499.67     29.04 o 
 -11   3   8      376.49      426.55     17.69 o 
 -10   3   8       11.30       26.03      7.57 o 
  -9   3   8       24.66       25.36      6.57 o 
  -8   3   8     2600.46     2347.45     63.16 o 
  -7   3   8      499.07      494.48     20.18 o 
  -6   3   8     6997.80     6569.72    287.06 o 
  -5   3   8     1705.93     1649.33     70.70 o 
  -4   3   8      927.98      920.98     35.91 o 
  -3   3   8      512.78      490.79     21.47 o 
  -2   3   8      558.19      537.23     27.26 o 
  -1   3   8    11073.94    11154.11    643.31 o 
   0   3   8      488.95      453.61     25.87 o 
   1   3   8     5093.67     5040.26    284.01 o 
   2   3   8     1252.61     1222.46     48.93 o 
   3   3   8        3.17        8.86      6.43 o 
   4   3   8     3216.40     2939.99    150.95 o 
   5   3   8     1476.41     1424.76     71.56 o 
   6   3   8     1656.50     1654.18    109.37 o 
   7   3   8     2272.54     2193.33    147.83 o 
   8   3   8       75.07      103.58     16.32 o 
   9   3   8      848.44      817.52     42.50 o 
  10   3   8      436.91      439.08     25.56 o 
  11   3   8      380.84      406.27     27.05 o 
  12   3   8      900.17      894.66     35.73 o 
  13   3   8      549.34      637.77     34.78 o 
 -16   4   8      201.87      210.47     24.01 o 
 -15   4   8      808.01      897.99     59.62 o 
 -14   4   8      215.06      237.95     22.97 o 
 -13   4   8     1053.46     1024.02     58.27 o 
 -12   4   8        9.57       18.75     13.74 o 
 -11   4   8      705.17      724.18     23.46 o 
 -10   4   8     1082.83     1066.31     36.65 o 
  -9   4   8     1667.29     1588.42     63.68 o 
  -8   4   8     1428.81     1326.74     53.30 o 
  -7   4   8      104.90      110.14      8.60 o 
  -6   4   8      354.64      306.31     16.50 o 
  -5   4   8      604.54      691.42     41.91 o 
  -4   4   8     4151.38     4235.94    251.01 o 
  -3   4   8     1509.30     1649.71    115.59 o 
  -2   4   8     5308.52     5389.26    377.63 o 
  -1   4   8       39.43       45.98      7.66 o 
   0   4   8     7315.65     7292.75    455.88 o 
   1   4   8       61.98       55.23      6.03 o 
   2   4   8       21.43       19.21      5.83 o 
   3   4   8     3822.33     3554.23    148.84 o 
   4   4   8       27.03       17.65      7.22 o 
   5   4   8     2258.86     2140.97     93.71 o 
   6   4   8       18.23       13.67     12.92 o 
   7   4   8      113.92      123.18     16.04 o 
   8   4   8     2313.31     2335.09     65.58 o 
   9   4   8        0.18       12.11     18.46 o 
  10   4   8     1966.93     1993.00     45.15 o 
  11   4   8       38.45       55.64     18.89 o 
  12   4   8       31.59       24.83     18.71 o 
 -16   5   8        3.20       -3.27     19.58 o 
 -15   5   8      186.80      213.18     24.33 o 
 -14   5   8       34.18       37.89     18.22 o 
 -13   5   8      477.80      526.00     38.46 o 
 -12   5   8       89.12       91.12     13.64 o 
 -11   5   8      306.50      317.99     17.88 o 
 -10   5   8        4.88       10.05     10.63 o 
  -9   5   8       32.00       28.11      8.21 o 
  -8   5   8     1461.58     1354.79     63.43 o 
  -7   5   8        6.88       -7.77      6.72 o 
  -6   5   8     5353.98     5034.87    313.52 o 
  -5   5   8      149.15      148.97      9.06 o 
  -4   5   8     2090.80     2111.93    246.35 o 
  -3   5   8      349.21      359.03     36.77 o 
  -2   5   8      569.51      575.45     64.81 o 
  -1   5   8     1666.11     1538.80    200.30 o 
   0   5   8     2276.03     2306.16    134.13 o 
   1   5   8     4948.23     5120.26    345.21 o 
   2   5   8     1356.35     1244.91     59.48 o 
   3   5   8       40.47       39.86      7.33 o 
   4   5   8     3791.15     3601.09    155.04 o 
   5   5   8      256.61      231.92     15.03 o 
   6   5   8      511.01      557.62     23.92 o 
   7   5   8     1235.57     1222.72     55.96 o 
   8   5   8      143.58      176.90     18.89 o 
   9   5   8      325.10      342.13     24.33 o 
  10   5   8       82.42       88.77     19.83 o 
  11   5   8      259.63      294.71     26.09 o 
  12   5   8      695.09      749.32     34.54 o 
 -15   6   8      187.55      179.39     23.89 o 
 -14   6   8        2.18        0.41     17.27 o 
 -13   6   8       61.05       61.90     14.12 o 
 -12   6   8      444.11      450.18     21.53 o 
 -11   6   8       81.79      108.27     13.98 o 
 -10   6   8      784.28      744.13     22.20 o 
  -9   6   8      663.70      604.87     37.08 o 
  -8   6   8      508.15      480.79     26.54 o 
  -7   6   8      946.98     1002.45     54.88 o 
  -6   6   8       29.82       16.79      7.58 o 
  -5   6   8       61.80       59.15      9.83 o 
  -4   6   8     4817.64     4830.77    594.52 o 
  -3   6   8      120.96       92.13     11.74 o 
  -2   6   8     3408.84     3169.03    364.54 o 
  -1   6   8       35.93       53.70      9.45 o 
   0   6   8     1126.19     1094.58    129.03 o 
   1   6   8      537.42      554.24     42.30 o 
   2   6   8      623.83      654.22     43.07 o 
   3   6   8     1798.06     1833.86    103.47 o 
   4   6   8      420.11      417.04     16.61 o 
   5   6   8     1478.67     1563.02     42.31 o 
   6   6   8      115.37      120.67     15.77 o 
   7   6   8        5.54       -2.09     18.46 o 
   8   6   8     1653.05     1557.81     42.31 o 
   9   6   8       36.71       33.24     17.30 o 
  10   6   8      837.02      867.08     61.93 o 
  11   6   8       20.15       14.28     19.53 o 
 -15   7   8      162.39      170.85     24.48 o 
 -14   7   8      182.96      204.20     19.34 o 
 -13   7   8      212.08      203.03     20.57 o 
 -12   7   8       44.97       41.24     17.21 o 
 -11   7   8       50.89       52.62     13.69 o 
 -10   7   8      326.23      324.07     18.55 o 
  -9   7   8      157.90      162.94     14.37 o 
  -8   7   8      345.38      354.15     17.65 o 
  -7   7   8      141.81      177.68     17.67 o 
  -6   7   8     1271.44     1352.74     31.94 o 
  -5   7   8       78.10      103.17     15.20 o 
  -4   7   8     1286.99     1315.27     30.60 o 
  -3   7   8       14.44       17.32     12.37 o 
  -2   7   8        7.29        2.75     11.81 o 
  -1   7   8     2761.50     2909.91     77.12 o 
   0   7   8      206.88      235.96     18.36 o 
   1   7   8      113.61      164.20     15.83 o 
   2   7   8      452.76      423.29     20.62 o 
   3   7   8      286.82      264.55     35.19 o 
   4   7   8     1928.87     1901.01    141.74 o 
   5   7   8      512.69      550.46     41.54 o 
   6   7   8     2609.07     2672.62    125.78 o 
   7   7   8       82.89       93.71     17.37 o 
   8   7   8      429.20      407.44     26.54 o 
   9   7   8      284.37      292.68     24.71 o 
  10   7   8       68.56       77.07     20.47 o 
  11   7   8       28.86       18.96     19.80 o 
 -14   8   8       81.62       78.85     16.76 o 
 -13   8   8        0.34      -16.01     18.37 o 
 -12   8   8      122.65      138.05     16.57 o 
 -11   8   8      180.34      206.78     21.88 o 
 -10   8   8      324.08      347.24     24.29 o 
  -9   8   8      176.66      197.97     19.22 o 
  -8   8   8      131.49      127.48     18.22 o 
  -7   8   8      223.88      235.17     20.39 o 
  -6   8   8       63.44       92.13     15.77 o 
  -5   8   8     1801.72     1815.58     77.70 o 
  -4   8   8      724.95      812.00     26.64 o 
  -3   8   8      486.38      470.27     22.97 o 
  -2   8   8      951.70      937.73     27.60 o 
  -1   8   8       16.81       25.73     12.63 o 
   0   8   8       72.26       89.52     15.20 o 
   1   8   8       26.22       28.15     14.00 o 
   2   8   8      197.55      220.31     19.04 o 
   3   8   8     1435.52     1547.71     34.54 o 
   4   8   8        7.13       -8.24     12.92 o 
   5   8   8      314.78      298.34     22.40 o 
   6   8   8      277.15      299.17     23.43 o 
   7   8   8       79.14       52.50     16.32 o 
   8   8   8      489.43      520.10     51.35 o 
   9   8   8        3.44      -17.69     15.77 o 
  10   8   8      459.18      486.11     29.90 o 
 -13   9   8      215.90      256.14     24.46 o 
 -12   9   8      133.92       79.04     20.13 o 
 -11   9   8        4.56       -3.33     16.37 o 
 -10   9   8      749.88      695.19     31.68 o 
  -9   9   8      944.12      968.81     33.13 o 
  -8   9   8       25.90       47.10     28.27 o 
  -7   9   8       17.75       12.12     15.50 o 
  -6   9   8       70.11       47.55     14.66 o 
  -5   9   8       17.23        4.73     13.80 o 
  -4   9   8      293.46      278.44     33.27 o 
  -3   9   8        8.83        3.38     13.25 o 
  -2   9   8      476.04      463.57     24.60 o 
  -1   9   8      578.41      658.52     26.24 o 
   0   9   8      129.96      149.05     17.85 o 
   1   9   8      366.70      379.96     33.46 o 
   2   9   8      658.23      700.23     26.93 o 
   3   9   8        1.46        1.04     23.85 o 
   4   9   8     1540.70     1661.63     56.54 o 
   5   9   8       37.07       37.01     12.88 o 
   6   9   8      106.56       89.35     14.29 o 
   7   9   8      170.27      169.26     21.58 o 
   8   9   8       27.69       44.11     14.27 o 
   9   9   8      355.12      337.18     31.33 o 
 -12  10   8        5.17        6.49     18.89 o 
 -11  10   8       77.32       95.89     21.32 o 
 -10  10   8      384.64      353.48     28.01 o 
  -9  10   8     1057.20     1046.24     36.71 o 
  -8  10   8       62.61       33.04     16.80 o 
  -7  10   8      496.77      498.19     28.81 o 
  -6  10   8        9.61        3.54     16.58 o 
  -5  10   8      633.00      636.46     28.07 o 
  -4  10   8      113.76      126.18     17.96 o 
  -3  10   8       70.03      104.96     17.94 o 
  -2  10   8       39.31       34.45     31.54 o 
  -1  10   8        0.80      -15.33     13.68 o 
   0  10   8      420.62      479.90     25.61 o 
   1  10   8       57.53       59.74     16.18 o 
   2  10   8      107.88      119.08     18.32 o 
   3  10   8       12.56       26.19     16.04 o 
   4  10   8      356.28      366.94     35.39 o 
   5  10   8      455.57      449.26     40.77 o 
   6  10   8        0.90       -7.89     13.11 o 
   7  10   8       47.96       27.69     14.86 o 
   8  10   8      162.91      165.33     18.33 o 
 -11  11   8       58.18       36.04     23.66 o 
 -10  11   8      118.79      104.90     21.32 o 
  -9  11   8      122.96      111.42     22.22 o 
  -8  11   8      432.31      386.02     27.69 o 
  -7  11   8      308.97      304.83     27.12 o 
  -6  11   8        1.46       13.27     15.50 o 
  -5  11   8       94.13       84.75     18.51 o 
  -4  11   8        9.20        5.86     15.62 o 
  -3  11   8      431.38      449.89     27.20 o 
  -2  11   8      232.97      227.32     21.13 o 
  -1  11   8        2.82      -16.33     14.29 o 
   0  11   8       13.50       23.99     19.62 o 
   1  11   8        1.26       -0.62     15.47 o 
   2  11   8      224.38      213.64     35.39 o 
   3  11   8      229.30      243.24     23.20 o 
   4  11   8       17.26       -1.35     16.76 o 
   5  11   8       16.49       16.92     27.31 o 
   6  11   8       30.08       40.00     29.23 o 
   7  11   8        4.73       23.85     30.00 o 
  -9  12   8        1.04       21.04     20.67 o 
  -8  12   8       93.78       84.73     21.89 o 
  -7  12   8      132.95      132.38     22.84 o 
  -6  12   8        3.18        6.71     18.71 o 
  -5  12   8       58.37       57.09     20.25 o 
  -4  12   8        1.27        0.79     18.09 o 
  -3  12   8       36.91       50.83     19.03 o 
  -2  12   8        0.50      -11.56     31.16 o 
  -1  12   8       47.76       66.15     24.62 o 
   0  12   8       85.03       55.44     19.72 o 
   1  12   8        1.59        0.16     17.90 o 
   2  12   8        0.48      -12.68     16.71 o 
   3  12   8      230.76      193.63     24.33 o 
   4  12   8       31.12       32.76     18.62 o 
   5  12   8       43.85       69.83     20.68 o 
   6  12   8       12.66       -7.31     29.23 o 
  -7  13   8       38.88        3.52     20.81 o 
  -6  13   8       62.53       63.69     21.89 o 
  -5  13   8        0.55       -9.70     20.19 o 
  -4  13   8       85.41       88.75     22.69 o 
  -3  13   8      323.82      293.11     26.78 o 
  -2  13   8      202.00      213.02     35.77 o 
  -1  13   8        0.10       -6.58     18.63 o 
   0  13   8       64.45       57.31     21.21 o 
   1  13   8       44.24       36.74     20.67 o 
   2  13   8       11.75        2.16     18.71 o 
   3  13   8        6.57       25.04     19.29 o 
   4  13   8      141.75      125.73     23.66 o 
  -4  14   8      217.88      257.39     32.69 o 
  -3  14   8       17.03      -20.98     18.13 o 
  -2  14   8        0.15        4.93     20.81 o 
  -1  14   8       27.46       41.61     21.48 o 
   0  14   8      130.16      116.94     24.75 o 
 -16   1   9       93.75      110.12     21.99 o 
 -15   1   9      242.40      303.15     25.55 o 
 -14   1   9      112.93      119.28     18.95 o 
 -13   1   9      995.34     1054.54     33.86 o 
 -12   1   9      212.49      239.04     19.99 o 
 -11   1   9      111.04       91.41     11.97 o 
 -10   1   9       41.65       28.83      7.96 o 
  -9   1   9      690.83      684.18     16.82 o 
  -8   1   9      372.90      391.48     12.85 o 
  -7   1   9     1001.17      947.83     16.72 o 
  -6   1   9      609.32      624.28     18.12 o 
  -5   1   9        4.26        1.59      4.79 o 
  -4   1   9      209.26      221.40      9.64 o 
  -3   1   9      111.18      114.01     10.88 o 
  -2   1   9      113.64      128.12      8.92 o 
  -1   1   9      335.53      355.86     25.15 o 
   0   1   9       77.08       85.84      7.68 o 
   1   1   9       31.04       31.18      6.61 o 
   2   1   9        3.02        3.82      6.34 o 
   3   1   9       38.84       40.78      7.62 o 
   4   1   9       16.07       21.40      7.45 o 
   5   1   9      517.25      487.06     18.82 o 
   6   1   9       92.03       84.83      9.27 o 
   7   1   9      451.98      427.13     23.11 o 
   8   1   9       61.81       25.96     14.05 o 
   9   1   9       15.49       15.16     16.45 o 
  10   1   9       78.37       71.98     17.90 o 
  11   1   9       20.40       20.72     16.45 o 
  12   1   9      118.46      131.78     23.22 o 
 -16   2   9       44.85       45.00     20.81 o 
 -15   2   9       31.68       34.78     17.55 o 
 -14   2   9       42.03       50.49     16.97 o 
 -13   2   9       82.80       79.87     17.81 o 
 -12   2   9       79.34       58.94     15.91 o 
 -11   2   9      445.98      487.11     22.43 o 
 -10   2   9      252.79      247.85     13.06 o 
  -9   2   9      165.77      178.18     10.49 o 
  -8   2   9       14.06       13.62      6.34 o 
  -7   2   9       43.18       52.54      6.58 o 
  -6   2   9      785.02      748.57     26.60 o 
  -5   2   9      420.78      413.24     11.94 o 
  -4   2   9       90.54      101.86      6.47 o 
  -3   2   9      185.89      200.11      8.36 o 
  -2   2   9     1015.87     1093.78     44.21 o 
  -1   2   9      323.44      310.90     18.04 o 
   0   2   9       14.97        9.02      6.15 o 
   1   2   9      413.06      403.44     14.82 o 
   2   2   9      416.82      425.42     18.27 o 
   3   2   9     2442.88     2358.43    100.32 o 
   4   2   9     1345.43     1263.10     54.91 o 
   5   2   9       43.94       47.93      8.70 o 
   6   2   9       82.65       92.70     12.04 o 
   7   2   9      404.36      396.39     37.31 o 
   8   2   9      166.62      200.94     20.12 o 
   9   2   9       29.04       24.44     14.55 o 
  10   2   9       41.95       38.60     18.63 o 
  11   2   9       37.54       32.94     18.44 o 
  12   2   9        7.67       -3.16     19.71 o 
 -16   3   9      151.04      165.47     23.38 o 
 -15   3   9      293.37      316.78     31.35 o 
 -14   3   9       10.34        7.61     17.27 o 
 -13   3   9      110.40      112.78     17.62 o 
 -12   3   9      147.06      145.23     18.63 o 
 -11   3   9      431.45      443.63     20.61 o 
 -10   3   9       41.60       62.00      8.94 o 
  -9   3   9      142.74      177.38      9.40 o 
  -8   3   9       44.14       32.32      6.79 o 
  -7   3   9      100.76      124.98      8.01 o 
  -6   3   9       47.21       44.41      6.53 o 
  -5   3   9        6.08        0.41      5.51 o 
  -4   3   9     1155.98     1127.13     85.66 o 
  -3   3   9     1598.96     1635.04     91.44 o 
  -2   3   9      101.04       95.75      9.99 o 
  -1   3   9       86.85       64.94      6.24 o 
   0   3   9      249.62      244.85     11.17 o 
   1   3   9      145.74      152.10     12.82 o 
   2   3   9      293.57      302.49     19.43 o 
   3   3   9       22.40       20.66      7.40 o 
   4   3   9       89.78       92.76      9.43 o 
   5   3   9      909.81      893.70     48.91 o 
   6   3   9      514.57      450.40     18.18 o 
   7   3   9       70.09       46.95     10.89 o 
   8   3   9       28.22       34.08     15.05 o 
   9   3   9       71.53       90.31     18.01 o 
  10   3   9      635.87      655.64     31.54 o 
  11   3   9       32.77       45.52     18.51 o 
  12   3   9       65.11       53.82     19.96 o 
 -16   4   9       41.24       61.68     20.10 o 
 -15   4   9       62.69       71.54     20.67 o 
 -14   4   9        1.02       -5.46     16.41 o 
 -13   4   9      183.33      226.88     21.89 o 
 -12   4   9      248.51      258.52     21.35 o 
 -11   4   9        3.04        4.05     10.77 o 
 -10   4   9        0.21        2.89      7.94 o 
  -9   4   9      498.07      412.51     22.06 o 
  -8   4   9       38.09       52.68      7.31 o 
  -7   4   9      708.91      682.61     23.80 o 
  -6   4   9      517.96      514.53     29.98 o 
  -5   4   9       27.07       31.35      8.51 o 
  -4   4   9     2402.02     2350.66    159.28 o 
  -3   4   9      269.89      275.34     17.34 o 
  -2   4   9      166.27      204.97     16.71 o 
  -1   4   9     1196.32     1169.35     84.28 o 
   0   4   9      199.06      180.85      8.78 o 
   1   4   9     3367.71     3005.04    138.57 o 
   2   4   9     1977.04     1891.31     84.59 o 
   3   4   9      510.27      503.92     27.26 o 
   4   4   9     1244.24     1221.98     57.63 o 
   5   4   9        3.48        1.57      8.02 o 
   6   4   9      500.93      541.16     29.83 o 
   7   4   9      114.74      134.22     18.07 o 
   8   4   9     1318.62     1362.18     39.43 o 
   9   4   9      221.97      232.80     21.74 o 
  10   4   9       54.24       54.58     18.32 o 
  11   4   9       15.85      -17.27     18.09 o 
 -15   5   9      364.06      407.15     30.46 o 
 -14   5   9       50.90        8.85     16.48 o 
 -13   5   9      329.83      328.35     25.77 o 
 -12   5   9      138.55      128.73     27.31 o 
 -11   5   9      288.66      275.24     17.80 o 
 -10   5   9      372.47      358.73     17.88 o 
  -9   5   9       23.42       27.03      8.71 o 
  -8   5   9      182.84      169.59     10.79 o 
  -7   5   9      231.45      201.40     11.60 o 
  -6   5   9      228.74      217.18     11.60 o 
  -5   5   9      536.94      562.23     48.26 o 
  -4   5   9     1366.29     1348.29    136.50 o 
  -3   5   9     1481.05     1423.73    151.72 o 
  -2   5   9     1928.74     1893.70    183.83 o 
  -1   5   9     2682.78     2550.56    230.54 o 
   0   5   9      295.04      246.02     25.82 o 
   1   5   9     1140.49     1137.96     57.83 o 
   2   5   9      124.35      121.97      9.41 o 
   3   5   9     1306.11     1213.53     51.19 o 
   4   5   9       29.93       15.56      8.16 o 
   5   5   9     1159.16     1150.22     48.09 o 
   6   5   9        3.62       -6.89     12.35 o 
   7   5   9       21.64       11.34     14.14 o 
   8   5   9      272.01      290.84     23.49 o 
   9   5   9        8.72        9.81     19.81 o 
  10   5   9      917.11      944.69     36.17 o 
  11   5   9       93.96       98.30     22.17 o 
 -15   6   9        0.72       -5.70     17.80 o 
 -14   6   9        1.99      -11.74     17.53 o 
 -13   6   9      392.81      411.58     27.50 o 
 -12   6   9      278.38      273.17     18.64 o 
 -11   6   9      811.50      909.01     54.91 o 
 -10   6   9      284.94      285.68     17.25 o 
  -9   6   9       91.01       81.50     10.00 o 
  -8   6   9       75.28       60.33      9.57 o 
  -7   6   9       31.24       24.77      8.68 o 
  -6   6   9     1343.57     1296.07    130.77 o 
  -5   6   9      993.78      991.63    101.89 o 
  -4   6   9     1611.77     1598.69    187.00 o 
  -3   6   9      394.12      369.55     40.09 o 
  -2   6   9      121.73      140.18     11.84 o 
  -1   6   9     2777.94     2656.37    310.40 o 
   0   6   9        1.14        5.78      9.24 o 
   1   6   9     2376.29     2320.08    243.34 o 
   2   6   9      166.22      139.85     10.83 o 
   3   6   9     3041.90     3002.08     89.66 o 
   4   6   9      754.05      716.74     28.41 o 
   5   6   9      775.36      752.48     27.65 o 
   6   6   9     1092.69     1099.01     55.96 o 
   7   6   9      663.60      666.54     29.16 o 
   8   6   9      767.48      735.92     48.85 o 
   9   6   9      219.56      242.87     22.67 o 
  10   6   9      108.77      110.09     19.43 o 
  11   6   9       86.82       70.17     21.83 o 
 -14   7   9       35.89       55.52     20.67 o 
 -13   7   9      159.65      235.30     19.07 o 
 -12   7   9       56.17       46.23     14.29 o 
 -11   7   9        0.80        2.01     12.72 o 
 -10   7   9      141.29      149.49     17.92 o 
  -9   7   9      274.01      271.44     17.68 o 
  -8   7   9     1267.59     1326.74     73.66 o 
  -7   7   9      396.87      405.00     34.46 o 
  -6   7   9      500.28      483.96     54.29 o 
  -5   7   9      247.78      249.38     32.70 o 
  -4   7   9      103.98      123.21     14.66 o 
  -3   7   9      716.46      741.06     80.99 o 
  -2   7   9     3064.52     2827.74    301.38 o 
  -1   7   9     3796.40     3776.36    433.17 o 
   0   7   9       32.61       43.52     17.50 o 
   1   7   9       12.57        2.50     11.66 o 
   2   7   9      216.68      255.34     19.29 o 
   3   7   9      626.64      614.91     24.12 o 
   4   7   9      493.77      470.77     38.25 o 
   5   7   9      386.02      422.60     23.46 o 
   6   7   9        4.13       12.10     15.06 o 
   7   7   9      196.35      191.93     22.50 o 
   8   7   9       80.65       74.17     16.87 o 
   9   7   9        2.32        3.86     18.65 o 
  10   7   9     1009.68     1147.45     40.31 o 
 -13   8   9      613.76      651.61     26.21 o 
 -12   8   9      421.57      441.18     40.44 o 
 -11   8   9      487.37      518.29     28.27 o 
 -10   8   9      820.86      860.32     48.46 o 
  -9   8   9       19.24        1.45     16.04 o 
  -8   8   9      101.47      100.85     17.94 o 
  -7   8   9       60.95       36.66     15.28 o 
  -6   8   9     2855.81     3092.90     48.28 o 
  -5   8   9        3.34       14.24     14.26 o 
  -4   8   9      488.00      503.41     32.69 o 
  -3   8   9      197.71      185.48     18.01 o 
  -2   8   9     1280.49     1305.67     89.43 o 
  -1   8   9      258.31      321.84     25.00 o 
   0   8   9        0.51        3.76     14.02 o 
   1   8   9     2041.10     2308.49     50.39 o 
   2   8   9       34.50       44.55     14.87 o 
   3   8   9      290.30      285.91     21.88 o 
   4   8   9      180.88      221.89     19.22 o 
   5   8   9      221.36      244.09     25.39 o 
   6   8   9     1489.10     1436.25    128.08 o 
   7   8   9      251.84      268.54     23.37 o 
   8   8   9     1111.14     1138.84     36.83 o 
   9   8   9       11.60        5.69     18.66 o 
 -13   9   9      360.06      340.77     28.40 o 
 -12   9   9       10.71        9.16     18.07 o 
 -11   9   9      101.94       67.68     19.43 o 
 -10   9   9       12.12       10.51     17.62 o 
  -9   9   9      597.57      637.65     29.88 o 
  -8   9   9     1467.25     1612.67     40.77 o 
  -7   9   9       51.37       46.40     20.58 o 
  -6   9   9      600.83      619.26     28.54 o 
  -5   9   9      109.87      126.53     17.58 o 
  -4   9   9      207.37      251.85     20.79 o 
  -3   9   9     1080.40     1072.79     31.41 o 
  -2   9   9      455.83      433.15     24.04 o 
  -1   9   9      465.15      589.26     46.93 o 
   0   9   9      592.63      702.78     28.37 o 
   1   9   9       34.79       55.80     16.21 o 
   2   9   9      640.23      661.21     31.35 o 
   3   9   9     1195.01     1290.40     36.00 o 
   4   9   9      749.84      818.12     44.23 o 
   5   9   9      947.66      944.67     47.31 o 
   6   9   9       66.15       86.54     29.62 o 
   7   9   9       71.40       56.93     30.00 o 
   8   9   9      343.15      342.71     42.31 o 
 -11  10   9     1029.59      987.31     76.35 o 
 -10  10   9      990.72      917.19     45.77 o 
  -9  10   9       19.28       21.48     18.36 o 
  -8  10   9        1.64       -7.26     24.04 o 
  -7  10   9        4.20        6.40     15.98 o 
  -6  10   9     1335.64     1376.20     37.73 o 
  -5  10   9      187.59      198.73     20.43 o 
  -4  10   9     1112.68     1217.32     73.85 o 
  -3  10   9        9.45       16.55     16.31 o 
  -2  10   9        8.79       -0.45     15.77 o 
  -1  10   9      673.25      788.25     30.18 o 
   0  10   9        7.62       28.46     17.13 o 
   1  10   9     1286.86     1358.76     37.39 o 
   2  10   9       48.29       53.10     17.78 o 
   3  10   9      747.32      793.75     47.89 o 
   4  10   9      108.80       93.17     18.83 o 
   5  10   9       12.79       10.39     23.46 o 
   6  10   9      752.59      799.28     51.16 o 
   7  10   9       36.51       40.00     30.00 o 
 -10  11   9      320.35      338.60     27.87 o 
  -9  11   9       61.36       87.55     22.01 o 
  -8  11   9      826.24      867.46     43.27 o 
  -7  11   9      110.76      159.48     34.62 o 
  -6  11   9      536.05      536.10     30.87 o 
  -5  11   9       15.03       23.24     16.97 o 
  -4  11   9      209.33      227.77     23.11 o 
  -3  11   9      202.38      220.14     24.42 o 
  -2  11   9     1058.26     1110.63     36.45 o 
  -1  11   9      394.21      388.62     27.88 o 
   0  11   9     1415.87     1545.25     44.81 o 
   1  11   9       56.19       66.98     20.26 o 
   2  11   9       74.05       80.81     20.04 o 
   3  11   9     1040.36     1110.97     37.36 o 
   4  11   9      332.13      359.34     28.25 o 
   5  11   9      640.53      683.12     46.54 o 
   6  11   9       36.87       27.31     26.92 o 
  -8  12   9      166.72      158.26     25.02 o 
  -7  12   9        4.67       -8.86     19.30 o 
  -6  12   9     1138.81     1281.80     89.24 o 
  -5  12   9      190.54      176.33     23.52 o 
  -4  12   9      542.65      584.64     32.23 o 
  -3  12   9        9.09        1.07     17.81 o 
  -2  12   9      131.83      116.87     20.43 o 
  -1  12   9      294.91      332.46     26.24 o 
   0  12   9       17.67       18.38     19.29 o 
   1  12   9     1335.96     1392.56     41.60 o 
   2  12   9       42.69       44.55     20.62 o 
   3  12   9      220.43      242.01     31.54 o 
   4  12   9       10.53       10.57     18.20 o 
  -6  13   9      125.76       79.62     23.12 o 
  -5  13   9       95.51      111.25     23.55 o 
  -4  13   9       35.89       37.11     21.17 o 
  -3  13   9      181.84      239.96     26.24 o 
  -2  13   9      501.92      545.15     33.04 o 
  -1  13   9      634.78      630.01     33.28 o 
   0  13   9      109.12      109.15     23.39 o 
   1  13   9        0.63        3.11     20.26 o 
   2  13   9       46.99       30.77     20.20 o 
 -16   0  10      177.82      219.24     36.16 o 
 -15   0  10      197.02      241.17     32.31 o 
 -14   0  10      469.93      522.72     41.54 o 
 -13   0  10      797.83      861.59     45.00 o 
 -12   0  10      217.09      195.40     27.69 o 
 -11   0  10      189.30      231.55     27.31 o 
 -10   0  10       13.37       20.29     12.09 o 
  -9   0  10      288.17      291.45     18.62 o 
  -8   0  10     6023.90     5798.24     55.16 o 
  -7   0  10      423.82      417.13     19.58 o 
  -6   0  10     3466.17     3321.29    106.16 o 
  -5   0  10       68.71       65.62     10.71 o 
  -4   0  10       14.08        9.90     14.62 o 
  -3   0  10     3031.65     2945.23    244.63 o 
  -2   0  10       43.80       28.70     12.31 o 
  -1   0  10     9745.70     9728.07   1091.41 o 
   0   0  10      749.10      740.78     53.66 o 
   1   0  10     4670.74     4612.08    389.06 o 
   2   0  10     2289.00     2246.23    229.24 o 
   3   0  10     2008.92     1942.30    198.67 o 
   4   0  10      172.29      190.24     17.69 o 
   5   0  10     2780.66     2605.65    114.24 o 
   6   0  10     1495.37     1516.52    123.28 o 
   7   0  10     2612.11     2512.06     64.62 o 
   8   0  10       71.49       66.54     25.39 o 
   9   0  10     1329.78     1513.93     57.70 o 
  10   0  10      138.11      103.85     30.77 o 
  11   0  10      712.30      809.28     51.16 o 
 -16   1  10      396.48      466.13     46.16 o 
 -15   1  10     1229.41     1377.31     41.75 o 
 -14   1  10       35.21       19.80     17.50 o 
 -13   1  10       39.31       47.16     17.13 o 
 -12   1  10      501.25      577.22     27.33 o 
 -11   1  10      386.55      445.34     18.86 o 
 -10   1  10     2572.84     2371.85     27.64 o 
  -9   1  10       16.17       15.33      7.70 o 
  -8   1  10      159.85      183.87     10.91 o 
  -7   1  10      206.35      221.10     11.48 o 
  -6   1  10     1539.66     1468.09     29.89 o 
  -5   1  10     2422.75     2319.31     82.87 o 
  -4   1  10     3646.82     3479.99    199.31 o 
  -3   1  10     1166.27     1229.62     57.79 o 
  -2   1  10     3556.14     3529.48    182.21 o 
  -1   1  10       30.70       40.90      7.22 o 
   0   1  10      198.32      200.69     10.81 o 
   1   1  10     4112.50     3943.37    160.28 o 
   2   1  10     1002.20     1003.84     43.69 o 
   3   1  10     9173.85     8752.44    399.12 o 
   4   1  10     1781.89     1626.30     73.45 o 
   5   1  10      305.86      319.23     13.66 o 
   6   1  10      374.96      368.52     18.57 o 
   7   1  10       27.76       43.59     14.93 o 
   8   1  10     2952.11     2980.75     51.54 o 
   9   1  10       16.15       18.16     15.08 o 
  10   1  10     1161.67     1215.12     39.57 o 
  11   1  10      177.87      183.80     26.73 o 
 -15   2  10       56.64      128.88     32.50 o 
 -14   2  10       18.16       14.62     17.68 o 
 -13   2  10      352.84      418.89     35.39 o 
 -12   2  10        5.42       -0.96     14.14 o 
 -11   2  10      928.23      928.72     23.43 o 
 -10   2  10      458.09      432.14     15.47 o 
  -9   2  10        9.41       15.11      8.36 o 
  -8   2  10     3709.48     3472.55     67.40 o 
  -7   2  10      389.41      378.99     12.78 o 
  -6   2  10     4130.26     4002.54    190.71 o 
  -5   2  10      317.61      335.86     16.23 o 
  -4   2  10      720.14      706.30     30.45 o 
  -3   2  10     3150.33     3005.18    181.78 o 
  -2   2  10      170.53      150.61     13.83 o 
  -1   2  10     3589.30     3485.50    191.70 o 
   0   2  10      525.23      524.11     26.59 o 
   1   2  10     1005.76      986.09     38.75 o 
   2   2  10      725.96      714.64     42.86 o 
   3   2  10        3.63       12.58      7.73 o 
   4   2  10     2480.12     2421.67    112.92 o 
   5   2  10     3020.82     2858.95    112.03 o 
   6   2  10     2187.07     2104.19    105.93 o 
   7   2  10      863.81      880.54     29.90 o 
   8   2  10      119.61      121.89     19.98 o 
   9   2  10      631.74      620.42     28.83 o 
  10   2  10      304.29      335.17     26.94 o 
  11   2  10      307.72      344.39     27.47 o 
 -15   3  10      264.52      298.53     26.24 o 
 -14   3  10      124.44      160.54     22.03 o 
 -13   3  10      115.47      146.91     20.12 o 
 -12   3  10       68.98       79.46     17.27 o 
 -11   3  10      698.17      713.55     21.82 o 
 -10   3  10      830.61      768.77     18.29 o 
  -9   3  10      717.40      697.80     23.04 o 
  -8   3  10      310.70      312.44     13.07 o 
  -7   3  10      122.28      154.35      8.87 o 
  -6   3  10     1251.27     1237.11     50.74 o 
  -5   3  10      418.32      421.43     22.34 o 
  -4   3  10     4400.56     4209.45    217.30 o 
  -3   3  10     1950.36     1940.47     91.44 o 
  -2   3  10     1945.48     1869.87    115.99 o 
  -1   3  10       31.43       36.73      9.13 o 
   0   3  10     1161.01     1069.76     47.25 o 
   1   3  10     3555.68     3322.09    164.28 o 
   2   3  10      662.65      666.62     18.72 o 
   3   3  10     2134.64     2109.21     95.10 o 
   4   3  10      207.42      206.00     12.33 o 
   5   3  10      587.40      566.17     21.26 o 
   6   3  10     1929.19     1738.54    106.98 o 
   7   3  10       97.39      105.53     28.27 o 
   8   3  10     2266.15     2439.40     47.73 o 
   9   3  10        2.97        3.19     16.10 o 
  10   3  10      887.97      948.99     36.02 o 
  11   3  10       20.61       43.10     24.81 o 
 -15   4  10      362.33      438.43     30.99 o 
 -14   4  10       55.93       58.66     19.85 o 
 -13   4  10      691.17      833.26     43.27 o 
 -12   4  10        1.56       -4.20     15.32 o 
 -11   4  10      302.92      277.93     17.34 o 
 -10   4  10       31.40       25.96      9.26 o 
  -9   4  10      376.16      374.35     14.76 o 
  -8   4  10      763.03      779.40     24.05 o 
  -7   4  10       70.15       87.32      9.32 o 
  -6   4  10     2800.06     2590.76    140.85 o 
  -5   4  10      107.74      107.55      9.60 o 
  -4   4  10      428.32      430.74     14.09 o 
  -3   4  10     4142.73     4052.96    289.64 o 
  -2   4  10      104.18      131.13     12.41 o 
  -1   4  10     2695.85     2608.70    213.98 o 
   0   4  10       13.16       20.08      9.39 o 
   1   4  10      835.09      844.28     42.75 o 
   2   4  10      454.09      426.50     17.95 o 
   3   4  10       79.67       88.85      9.63 o 
   4   4  10     1622.57     1570.34     65.51 o 
   5   4  10      588.51      542.12     20.87 o 
   6   4  10     1463.55     1387.31     78.71 o 
   7   4  10     1016.77     1005.20     69.43 o 
   8   4  10       14.11       11.92     22.50 o 
   9   4  10      395.31      363.96     27.98 o 
  10   4  10      838.42      920.55     36.22 o 
 -15   5  10       95.84       97.61     22.38 o 
 -14   5  10       11.11       19.89     19.17 o 
 -13   5  10       38.20       44.29     18.47 o 
 -12   5  10      324.73      364.16     26.09 o 
 -11   5  10      380.98      374.90     19.13 o 
 -10   5  10     1150.24     1199.54     44.41 o 
  -9   5  10      497.64      554.97     14.79 o 
  -8   5  10      149.48      129.34     19.74 o 
  -7   5  10     1215.20     1159.77     74.72 o 
  -6   5  10      156.53      168.10     12.75 o 
  -5   5  10      896.69      860.61     70.31 o 
  -4   5  10     3366.99     3087.50    246.89 o 
  -3   5  10     2623.64     2738.07    216.57 o 
  -2   5  10      331.75      351.52     20.82 o 
  -1   5  10       31.55       38.28      9.36 o 
   0   5  10       60.31       54.26     10.16 o 
   1   5  10     4230.30     3994.28    377.47 o 
   2   5  10      889.47      845.02     38.20 o 
   3   5  10     1274.13     1229.04     58.35 o 
   4   5  10        0.76        8.08      8.66 o 
   5   5  10      585.90      548.59     56.78 o 
   6   5  10      690.44      719.26     28.67 o 
   7   5  10        4.84      -15.55     15.32 o 
   8   5  10     1635.95     1695.29     49.04 o 
   9   5  10       26.06        1.45     17.69 o 
  10   5  10      849.96      853.37     37.09 o 
 -14   6  10       84.92       96.94     21.48 o 
 -13   6  10      296.75      334.32     26.16 o 
 -12   6  10       56.09       49.47     13.85 o 
 -11   6  10      142.64      173.27     16.02 o 
 -10   6  10       97.66       99.69     13.88 o 
  -9   6  10       64.73       57.78     11.95 o 
  -8   6  10      784.20      737.69     49.24 o 
  -7   6  10        0.37        6.69      9.84 o 
  -6   6  10      748.42      721.56     65.64 o 
  -5   6  10       52.64       46.92     11.15 o 
  -4   6  10       16.77       23.57     10.32 o 
  -3   6  10     1221.66     1257.06    102.61 o 
  -2   6  10       31.44       41.74     10.41 o 
  -1   6  10      753.49      777.09     61.07 o 
   0   6  10     1498.21     1383.96    117.03 o 
   1   6  10      828.99      752.86     57.60 o 
   2   6  10     1576.14     1399.58     82.26 o 
   3   6  10      299.04      293.72     27.37 o 
   4   6  10     1211.62     1166.27     37.54 o 
   5   6  10      431.47      472.08     25.19 o 
   6   6  10      432.82      501.42     39.62 o 
   7   6  10      208.08      230.98     22.14 o 
   8   6  10       68.16       73.92     19.55 o 
   9   6  10       95.93      115.88     21.68 o 
  10   6  10      478.88      504.36     40.19 o 
 -13   7  10       40.51       38.96     19.85 o 
 -12   7  10      213.20      219.29     40.00 o 
 -11   7  10      123.72      149.34     16.70 o 
 -10   7  10      327.18      350.67     20.48 o 
  -9   7  10      362.95      360.23     25.97 o 
  -8   7  10      326.63      271.05     21.24 o 
  -7   7  10      499.84      488.87     37.99 o 
  -6   7  10       12.40        6.66     10.63 o 
  -5   7  10       13.71       20.62     10.69 o 
  -4   7  10     1347.93     1252.72    163.47 o 
  -3   7  10      114.02      117.36     15.79 o 
  -2   7  10     2117.88     2228.00    264.32 o 
  -1   7  10       41.94       30.30     10.94 o 
   0   7  10      400.44      383.59     34.43 o 
   1   7  10     1025.75     1131.99     46.93 o 
   2   7  10      261.80      279.05     20.65 o 
   3   7  10      184.31      177.35     17.74 o 
   4   7  10        0.60       12.19     14.32 o 
   5   7  10      137.57      122.99     32.69 o 
   6   7  10      739.48      716.72     46.54 o 
   7   7  10       92.45      117.85     20.20 o 
   8   7  10      578.83      579.61     31.26 o 
   9   7  10        1.09       -2.83     18.67 o 
 -13   8  10       48.44       73.70     21.21 o 
 -12   8  10      184.35      182.49     18.76 o 
 -11   8  10        8.15       -9.10     15.43 o 
 -10   8  10       46.80       67.49     18.49 o 
  -9   8  10      137.15      125.84     19.71 o 
  -8   8  10      271.69      283.50     22.28 o 
  -7   8  10        1.42        4.38     15.08 o 
  -6   8  10      123.61      173.24     19.45 o 
  -5   8  10      218.25      244.80     21.36 o 
  -4   8  10      208.79      252.71     21.29 o 
  -3   8  10       34.49       42.22     15.75 o 
  -2   8  10       89.25      112.86     17.23 o 
  -1   8  10     1055.13     1177.20     57.31 o 
   0   8  10      119.31      113.88     18.07 o 
   1   8  10      260.92      221.17     27.31 o 
   2   8  10     1276.67     1319.30     52.31 o 
   3   8  10      681.08      629.63     51.73 o 
   4   8  10      157.71      145.35     21.54 o 
   5   8  10       30.63       61.16     27.31 o 
   6   8  10      357.87      345.03     27.21 o 
   7   8  10       87.23      101.77     20.20 o 
   8   8  10      122.07      110.70     22.43 o 
 -12   9  10      109.23      112.90     22.30 o 
 -11   9  10      115.91      131.12     21.88 o 
 -10   9  10      249.45      247.11     24.16 o 
  -9   9  10      139.17      175.18     20.86 o 
  -8   9  10       86.22       78.77     17.08 o 
  -7   9  10       92.13      129.09     20.19 o 
  -6   9  10       17.99        5.54     16.31 o 
  -5   9  10       71.37      103.06     18.76 o 
  -4   9  10      142.14      155.23     28.66 o 
  -3   9  10       51.60       45.42     16.56 o 
  -2   9  10       69.01       65.95     16.53 o 
  -1   9  10      195.48      213.27     19.58 o 
   0   9  10       71.70       58.62     17.11 o 
   1   9  10      515.62      536.28     26.65 o 
   2   9  10       18.84        3.46     24.23 o 
   3   9  10     1298.04     1426.62     57.31 o 
   4   9  10       41.46       17.69     26.54 o 
   5   9  10      120.26      129.62     31.54 o 
   6   9  10      119.77      121.55     32.69 o 
   7   9  10       28.43      -16.54     23.46 o 
 -11  10  10      124.26      109.29     21.59 o 
 -10  10  10       12.65       -4.61     18.90 o 
  -9  10  10       53.68       49.10     19.98 o 
  -8  10  10        5.95       30.92     17.41 o 
  -7  10  10       42.80       49.86     19.17 o 
  -6  10  10       26.71       19.27     18.07 o 
  -5  10  10      103.35      133.95     20.77 o 
  -4  10  10        5.15       10.36     15.80 o 
  -3  10  10      338.65      370.84     26.65 o 
  -2  10  10      170.95      155.66     20.79 o 
  -1  10  10       61.37       53.28     28.08 o 
   0  10  10       16.15        4.55     16.84 o 
   1  10  10       63.04       67.19     18.89 o 
   2  10  10      142.64      183.47     32.31 o 
   3  10  10        9.23        5.00     22.69 o 
   4  10  10      275.11      261.94     34.23 o 
   5  10  10       16.51       -5.38     28.46 o 
   6  10  10      180.17      170.78     36.54 o 
  -9  11  10       49.31       55.96     21.59 o 
  -8  11  10        2.40       -9.01     17.90 o 
  -7  11  10      206.81      246.22     25.53 o 
  -6  11  10        7.41       16.48     17.47 o 
  -5  11  10      148.75      107.94     20.20 o 
  -4  11  10        1.52       -2.76     17.67 o 
  -3  11  10        6.94        0.32     18.09 o 
  -2  11  10       66.89       72.57     19.72 o 
  -1  11  10        6.76        4.19     17.00 o 
   0  11  10       14.10       14.89     18.65 o 
   1  11  10       55.47       58.16     20.38 o 
   2  11  10      114.53      116.93     20.81 o 
   3  11  10        7.10       -3.08     28.46 o 
   4  11  10       37.79       50.77     27.31 o 
   5  11  10      130.35      110.39     33.85 o 
  -7  12  10        0.93       24.15     19.68 o 
  -6  12  10        0.27      -26.53     17.69 o 
  -5  12  10        2.20      -17.03     19.45 o 
  -4  12  10        3.19        3.23     18.13 o 
  -3  12  10       89.15       61.72     21.61 o 
  -2  12  10       21.39       33.92     20.38 o 
  -1  12  10        1.42        3.74     19.23 o 
   0  12  10        0.05       -9.56     18.62 o 
   1  12  10      122.08      158.16     24.16 o 
   2  12  10      330.57      336.16     29.10 o 
 -15   1  11      195.34      246.36     25.56 o 
 -14   1  11      403.92      424.36     28.55 o 
 -13   1  11      206.07      215.39     22.14 o 
 -12   1  11       25.82       19.56     16.44 o 
 -11   1  11       54.82       51.07     12.67 o 
 -10   1  11      158.60      193.28     12.14 o 
  -9   1  11       51.11       45.83      9.21 o 
  -8   1  11       19.81       13.67      9.76 o 
  -7   1  11        4.29       -2.95      8.61 o 
  -6   1  11      174.15      176.31     16.04 o 
  -5   1  11       22.34       31.95     11.50 o 
  -4   1  11        1.92       -3.91      8.37 o 
  -3   1  11      139.04      159.66     12.43 o 
  -2   1  11       65.00       75.14      9.91 o 
  -1   1  11     1478.04     1467.96     57.46 o 
   0   1  11     1569.88     1536.11     85.61 o 
   1   1  11       81.64       94.52      9.55 o 
   2   1  11       12.64        5.77      8.27 o 
   3   1  11      163.15      159.34     12.16 o 
   4   1  11      457.46      397.70     15.57 o 
   5   1  11       76.17       93.57     10.60 o 
   6   1  11      166.60      148.01     14.39 o 
   7   1  11      237.16      253.15     21.74 o 
   8   1  11       13.32       -3.34     16.45 o 
   9   1  11        0.25       -3.86     16.15 o 
  10   1  11      156.68      190.08     24.06 o 
 -15   2  11       15.32       32.71     21.01 o 
 -14   2  11       21.12        2.72     18.27 o 
 -13   2  11       16.15       19.42     16.86 o 
 -12   2  11       53.72       81.52     17.67 o 
 -11   2  11       73.54       97.21     13.92 o 
 -10   2  11      108.32      107.59     11.12 o 
  -9   2  11        7.78        5.00      8.34 o 
  -8   2  11      450.04      406.17     17.17 o 
  -7   2  11      338.40      338.45     15.78 o 
  -6   2  11       61.52       71.41     10.62 o 
  -5   2  11       24.72       13.41      9.02 o 
  -4   2  11      265.46      242.55     13.60 o 
  -3   2  11     1813.82     1790.28    122.80 o 
  -2   2  11      285.22      286.06     17.20 o 
  -1   2  11     1279.39     1189.19     73.73 o 
   0   2  11     1226.02     1245.37     54.41 o 
   1   2  11     1131.95     1110.64     60.29 o 
   2   2  11        1.54        4.36      7.76 o 
   3   2  11      351.89      359.11     15.05 o 
   4   2  11        2.76       -1.14      8.60 o 
   5   2  11       10.37       20.90      9.23 o 
   6   2  11       28.14        8.92     11.31 o 
   7   2  11      142.71      153.18     19.22 o 
   8   2  11       10.73        4.07     17.26 o 
   9   2  11       96.78      116.66     21.47 o 
  10   2  11       17.08       -1.16     17.90 o 
 -15   3  11       19.44       16.45     18.55 o 
 -14   3  11       53.02       53.73     20.35 o 
 -13   3  11      210.23      235.85     22.84 o 
 -12   3  11      299.28      308.82     25.69 o 
 -11   3  11       85.83       99.39     13.92 o 
 -10   3  11       97.56       81.53     10.54 o 
  -9   3  11      183.69      220.30     14.56 o 
  -8   3  11       38.50       57.23     10.86 o 
  -7   3  11      443.88      408.31     18.72 o 
  -6   3  11      403.07      375.48     16.54 o 
  -5   3  11      519.52      510.98     37.03 o 
  -4   3  11        6.59       15.09      8.64 o 
  -3   3  11        9.64        6.24      9.24 o 
  -2   3  11        1.38        0.57      9.47 o 
  -1   3  11      285.11      260.11     18.20 o 
   0   3  11      431.00      392.47     33.60 o 
   1   3  11     3579.20     3434.93    136.16 o 
   2   3  11      233.90      225.08     13.58 o 
   3   3  11       28.34       42.80      9.43 o 
   4   3  11      383.68      381.58     17.49 o 
   5   3  11       35.41       29.36      9.86 o 
   6   3  11      196.45      201.73     16.37 o 
   7   3  11      156.17      146.55     21.54 o 
   8   3  11      161.16      150.04     21.08 o 
   9   3  11        1.78        3.91     18.87 o 
  10   3  11       12.37       19.53     18.44 o 
 -14   4  11       44.22       32.15     19.03 o 
 -13   4  11       37.28       20.24     17.81 o 
 -12   4  11        6.27        8.55     18.85 o 
 -11   4  11        0.11        0.37     11.48 o 
 -10   4  11       18.97       27.66     12.77 o 
  -9   4  11      560.85      521.09     19.52 o 
  -8   4  11      917.63      931.32     25.99 o 
  -7   4  11      205.07      229.64     17.04 o 
  -6   4  11       93.39       82.42      9.79 o 
  -5   4  11       26.50       21.82      8.28 o 
  -4   4  11     2639.26     2438.59    198.72 o 
  -3   4  11     2641.47     2527.03    171.08 o 
  -2   4  11       72.33       59.97     10.57 o 
  -1   4  11      577.13      579.85     38.85 o 
   0   4  11       16.15       24.00      9.67 o 
   1   4  11        9.56        5.44      9.34 o 
   2   4  11        9.60        4.31      8.18 o 
   3   4  11       24.08       34.85     10.20 o 
   4   4  11       80.34       78.05     10.74 o 
   5   4  11      817.97      765.44     49.14 o 
   6   4  11       17.17        9.66     12.26 o 
   7   4  11      127.75      133.77     20.20 o 
   8   4  11      124.84      138.46     20.67 o 
   9   4  11       10.89        2.27     36.35 o 
 -14   5  11       16.39       31.08     19.83 o 
 -13   5  11      298.76      350.58     27.74 o 
 -12   5  11      496.92      530.06     23.11 o 
 -11   5  11       63.31       48.71     16.08 o 
 -10   5  11      121.24      112.89     17.26 o 
  -9   5  11       54.94       38.27     11.40 o 
  -8   5  11      520.36      556.36     30.76 o 
  -7   5  11       67.95       59.92      9.71 o 
  -6   5  11      288.89      291.67     19.24 o 
  -5   5  11       94.37      115.75     10.17 o 
  -4   5  11      646.23      625.67     46.80 o 
  -3   5  11      101.99      102.97     12.39 o 
  -2   5  11       10.96        8.28      9.44 o 
  -1   5  11     1102.91     1056.29     93.12 o 
   0   5  11       45.82       54.38     11.10 o 
   1   5  11     1532.72     1429.45     98.22 o 
   2   5  11      488.30      507.77     35.46 o 
   3   5  11      196.39      202.21     15.02 o 
   4   5  11      248.18      236.64     14.04 o 
   5   5  11       31.95       21.62     12.17 o 
   6   5  11     1033.37     1060.07     54.81 o 
   7   5  11       45.58       19.42     16.59 o 
   8   5  11      218.00      228.54     24.62 o 
   9   5  11       80.13      110.02     22.22 o 
 -13   6  11       18.45       26.83     19.38 o 
 -12   6  11       11.09       12.74     16.53 o 
 -11   6  11      260.99      267.65     23.05 o 
 -10   6  11      604.20      611.63     27.37 o 
  -9   6  11       81.89       83.52     11.06 o 
  -8   6  11      909.49      818.11     36.75 o 
  -7   6  11       49.70       43.78      9.70 o 
  -6   6  11        7.68        5.28      8.67 o 
  -5   6  11     1286.94     1173.34    110.74 o 
  -4   6  11       37.12       38.75      9.45 o 
  -3   6  11      412.92      430.00     32.45 o 
  -2   6  11      219.73      213.69     15.35 o 
  -1   6  11      328.56      316.15     17.10 o 
   0   6  11       66.22       59.64     11.67 o 
   1   6  11      470.04      452.10     28.14 o 
   2   6  11      256.66      262.24     16.97 o 
   3   6  11     2018.42     1880.69    138.12 o 
   4   6  11      651.83      601.63     41.35 o 
   5   6  11      354.98      358.83     34.81 o 
   6   6  11        1.19       -4.29     15.52 o 
   7   6  11       17.79       30.56     17.28 o 
   8   6  11      664.78      693.86     32.63 o 
 -13   7  11      224.47      228.86     36.54 o 
 -12   7  11      221.66      198.92     20.92 o 
 -11   7  11      164.35      166.93     30.39 o 
 -10   7  11      229.51      270.02     22.71 o 
  -9   7  11       28.86       26.81     12.74 o 
  -8   7  11      267.26      295.94     18.44 o 
  -7   7  11      144.19      110.71     13.85 o 
  -6   7  11     1889.90     1854.52    197.68 o 
  -5   7  11      318.26      315.46     25.64 o 
  -4   7  11      538.98      598.31     60.79 o 
  -3   7  11        4.83       -0.59     10.85 o 
  -2   7  11       12.79        5.77     13.57 o 
  -1   7  11      960.69      934.40     76.82 o 
   0   7  11      164.10      140.80     13.97 o 
   1   7  11      255.98      208.12     15.44 o 
   2   7  11      133.89      133.30     19.23 o 
   3   7  11      213.75      221.29     32.31 o 
   4   7  11      697.99      720.93     63.47 o 
   5   7  11       55.11       63.08     28.46 o 
   6   7  11     1431.95     1628.94     62.70 o 
   7   7  11        2.46        4.51     19.04 o 
   8   7  11      742.75      765.34     35.43 o 
 -12   8  11        5.92        7.31     26.92 o 
 -11   8  11      108.94      124.62     21.75 o 
 -10   8  11      292.22      337.61     26.52 o 
  -9   8  11      221.93      285.58     23.66 o 
  -8   8  11      942.28      966.61     33.70 o 
  -7   8  11       42.01       47.62     17.90 o 
  -6   8  11       33.45       46.81     16.73 o 
  -5   8  11      106.66      147.18     19.30 o 
  -4   8  11     1169.55     1241.34     34.27 o 
  -3   8  11      922.17     1025.17     33.18 o 
  -2   8  11      854.52     1007.38     32.75 o 
  -1   8  11      707.52      726.96     43.08 o 
   0   8  11      657.77      662.73     40.00 o 
   1   8  11        7.00       18.86     14.38 o 
   2   8  11       46.83       77.28     17.56 o 
   3   8  11     1199.90     1209.68    137.51 o 
   4   8  11      501.83      530.03     40.77 o 
   5   8  11      186.47      216.94     35.00 o 
   6   8  11       10.03       32.69     28.85 o 
   7   8  11       48.76       67.31     31.16 o 
 -11   9  11      132.91      133.61     22.97 o 
 -10   9  11       35.94       37.53     19.17 o 
  -9   9  11        5.44       -6.68     17.30 o 
  -8   9  11      313.84      342.64     27.05 o 
  -7   9  11        5.92        4.92     17.30 o 
  -6   9  11      997.80     1167.34     36.71 o 
  -5   9  11      280.52      294.64     24.48 o 
  -4   9  11      505.70      580.82     29.24 o 
  -3   9  11      108.34      150.80     21.08 o 
  -2   9  11       55.18       41.67     17.53 o 
  -1   9  11     1042.40     1063.14     48.08 o 
   0   9  11       11.78       21.54     25.77 o 
   1   9  11     1264.07     1454.70     58.08 o 
   2   9  11      412.87      422.64     45.96 o 
   3   9  11       88.65       71.33     18.57 o 
   4   9  11      637.27      682.35     48.46 o 
   5   9  11      201.77      193.86     35.77 o 
   6   9  11     1232.95     1362.77     62.31 o 
  -9  10  11       62.46       74.56     21.62 o 
  -8  10  11      856.35      931.95     37.06 o 
  -7  10  11        5.22       -2.42     18.36 o 
  -6  10  11        3.93       15.39     17.95 o 
  -5  10  11      275.77      296.59     25.00 o 
  -4  10  11      151.12      201.99     22.71 o 
  -3  10  11     1492.46     1654.57     42.41 o 
  -2  10  11      191.87      220.75     22.41 o 
  -1  10  11      321.87      366.75     27.47 o 
   0  10  11       80.33       61.54     28.85 o 
   1  10  11      194.07      210.40     34.62 o 
   2  10  11      467.83      554.26     42.31 o 
   3  10  11      967.38     1058.06     76.93 o 
   4  10  11      672.06      766.20     51.93 o 
  -8  11  11      325.44      390.88     31.79 o 
  -7  11  11       15.96       34.55     20.65 o 
  -6  11  11      614.57      691.97     49.23 o 
  -5  11  11        0.41      -14.63     17.12 o 
  -4  11  11      256.18      296.43     26.24 o 
  -3  11  11       80.16       95.41     20.81 o 
  -2  11  11       31.05       38.34     19.60 o 
  -1  11  11      818.05      895.02     36.44 o 
   0  11  11       31.21       38.85     25.39 o 
   1  11  11      826.44      991.98     55.00 o 
   2  11  11       10.10      -12.31     28.85 o 
   3  11  11        6.46       11.92     30.39 o 
  -4  12  11      100.49      126.95     23.36 o 
  -3  12  11      578.48      579.71     33.99 o 
  -2  12  11      111.74      141.90     23.37 o 
  -1  12  11      152.61      162.24     24.07 o 
 -14   0  12       35.62       56.16     28.08 o 
 -13   0  12       20.80       17.69     24.62 o 
 -12   0  12      104.56      151.93     28.08 o 
 -11   0  12      806.12      797.00     28.65 o 
 -10   0  12      573.64      538.49     34.62 o 
  -9   0  12      189.07      158.47     24.62 o 
  -8   0  12       33.85       36.93     17.31 o 
  -7   0  12      131.46      121.16     22.31 o 
  -6   0  12     3046.94     2747.08     63.08 o 
  -5   0  12     2956.44     2736.69     63.08 o 
  -4   0  12     2037.29     1874.72     52.31 o 
  -3   0  12      825.88      836.97     38.85 o 
  -2   0  12     1248.47     1061.21     42.69 o 
  -1   0  12      395.75      385.16     20.74 o 
   0   0  12     1672.05     1719.11    142.70 o 
   1   0  12      644.98      666.74     65.97 o 
   2   0  12        3.19       -8.67     12.20 o 
   3   0  12     1533.40     1605.64    120.58 o 
   4   0  12       31.35        5.89     13.73 o 
   5   0  12      459.01      437.49     41.54 o 
   6   0  12     1876.56     1936.65     61.16 o 
   7   0  12      141.65      161.55     30.00 o 
   8   0  12     1673.47     1711.63     60.77 o 
   9   0  12        2.56        0.77     26.92 o 
 -14   1  12        3.54       -7.60     18.09 o 
 -13   1  12      534.36      622.71     30.73 o 
 -12   1  12       10.90        6.95     15.90 o 
 -11   1  12      290.14      298.03     17.77 o 
 -10   1  12      793.26      867.54     31.32 o 
  -9   1  12      132.13      132.09     16.58 o 
  -8   1  12     4223.00     3934.34    132.51 o 
  -7   1  12      325.35      295.51     20.08 o 
  -6   1  12     1214.63     1146.25     30.73 o 
  -5   1  12      453.58      414.89     22.71 o 
  -4   1  12      449.41      459.69     23.24 o 
  -3   1  12     1722.91     1521.75     33.73 o 
  -2   1  12      175.47      186.62     13.62 o 
  -1   1  12     2108.16     2054.23    128.53 o 
   0   1  12      651.85      633.33     31.53 o 
   1   1  12      836.09      881.85     34.25 o 
   2   1  12      831.33      870.42     26.43 o 
   3   1  12      633.77      586.60     21.76 o 
   4   1  12     3882.69     3651.15    158.06 o 
   5   1  12     1260.91     1182.75     55.80 o 
   6   1  12      975.92     1011.30     44.23 o 
   7   1  12      232.41      244.99     23.11 o 
   8   1  12       35.23       22.81     21.35 o 
   9   1  12      287.22      289.85     26.22 o 
 -14   2  12       17.01       19.70     19.96 o 
 -13   2  12       11.15       16.48     17.80 o 
 -12   2  12      390.96      437.79     26.86 o 
 -11   2  12       55.34       78.42     16.70 o 
 -10   2  12      570.65      596.72     20.93 o 
  -9   2  12      477.78      523.14     26.93 o 
  -8   2  12       68.07       72.20     16.15 o 
  -7   2  12      400.41      327.61     19.83 o 
  -6   2  12     2438.41     2075.99     66.73 o 
  -5   2  12     3708.63     3338.66    159.62 o 
  -4   2  12     1040.34     1000.40     67.70 o 
  -3   2  12     2129.12     2005.67     92.97 o 
  -2   2  12       63.14       73.30     11.27 o 
  -1   2  12      665.45      648.37     49.74 o 
   0   2  12      492.37      488.71     21.36 o 
   1   2  12     2732.82     2706.25     97.43 o 
   2   2  12      621.01      647.97     23.10 o 
   3   2  12     1447.98     1392.44     51.76 o 
   4   2  12       12.19       11.64      9.93 o 
   5   2  12      424.77      374.42     17.82 o 
   6   2  12     1789.11     2040.23     45.13 o 
   7   2  12      128.34      171.35     21.71 o 
   8   2  12     1667.96     1766.85     44.18 o 
   9   2  12       98.41       86.18     21.49 o 
 -14   3  12      178.64      216.58     24.62 o 
 -13   3  12      383.38      421.13     28.41 o 
 -12   3  12      120.29      115.78     27.31 o 
 -11   3  12       80.19       75.95     17.38 o 
 -10   3  12      747.48      783.09     30.63 o 
  -9   3  12        8.06       11.23     10.34 o 
  -8   3  12     1746.80     1592.08     29.90 o 
  -7   3  12      276.85      257.37     19.98 o 
  -6   3  12     1133.06     1073.35     40.00 o 
  -5   3  12       17.70       22.80     14.17 o 
  -4   3  12        5.42        2.17      9.31 o 
  -3   3  12      830.89      830.63     61.60 o 
  -2   3  12     1037.32      999.48     51.18 o 
  -1   3  12     4842.13     4547.97    327.29 o 
   0   3  12      994.37      966.96     51.13 o 
   1   3  12      460.33      468.60     27.53 o 
   2   3  12      549.21      489.64     37.80 o 
   3   3  12      673.41      661.91     23.32 o 
   4   3  12     1223.80     1264.63     37.99 o 
   5   3  12      801.25      801.55     35.91 o 
   6   3  12     1223.34     1234.05     66.24 o 
   7   3  12      568.96      639.08     30.72 o 
   8   3  12        6.23        9.87     18.44 o 
 -13   4  12       53.37       96.16     29.62 o 
 -12   4  12      706.70      770.27     31.92 o 
 -11   4  12      154.63      223.01     21.17 o 
 -10   4  12     1012.00      952.91     30.15 o 
  -9   4  12      106.11      128.86     13.74 o 
  -8   4  12      180.40      198.04     15.00 o 
  -7   4  12      326.32      318.34     27.50 o 
  -6   4  12      663.41      634.53     37.50 o 
  -5   4  12      749.89      770.11     46.98 o 
  -4   4  12      774.48      770.75     65.71 o 
  -3   4  12      111.27      105.70     12.50 o 
  -2   4  12      575.43      599.00     50.43 o 
  -1   4  12      568.20      569.66     42.25 o 
   0   4  12      796.86      815.64     48.36 o 
   1   4  12     3020.46     2930.77    203.31 o 
   2   4  12     1354.81     1369.28     97.91 o 
   3   4  12     1293.34     1276.92     76.50 o 
   4   4  12       11.38       -6.23     10.03 o 
   5   4  12      138.50      157.62     16.66 o 
   6   4  12      554.15      528.55     24.83 o 
   7   4  12        7.76        9.20     17.52 o 
   8   4  12      890.51     1008.36     89.24 o 
 -13   5  12      140.74      177.70     33.85 o 
 -12   5  12       33.94        8.18     17.23 o 
 -11   5  12      113.12      119.33     18.74 o 
 -10   5  12      230.94      245.29     17.04 o 
  -9   5  12       70.25       69.63     12.95 o 
  -8   5  12      285.76      318.68     18.00 o 
  -7   5  12      485.94      450.57     24.48 o 
  -6   5  12     1588.85     1531.90    131.98 o 
  -5   5  12       34.77       35.66     11.98 o 
  -4   5  12      182.17      176.45     23.64 o 
  -3   5  12     1280.15     1262.22     74.67 o 
  -2   5  12        0.15       -1.58     10.89 o 
  -1   5  12     1322.39     1209.12    105.12 o 
   0   5  12       18.08       20.62     11.56 o 
   1   5  12       70.84       74.91     13.36 o 
   2   5  12      634.75      593.40     36.56 o 
   3   5  12      303.31      294.12     18.66 o 
   4   5  12     1971.01     1957.35    107.36 o 
   5   5  12      163.63      174.69     28.27 o 
   6   5  12      953.87     1045.61     68.08 o 
   7   5  12      512.60      500.30     46.35 o 
   8   5  12       12.01       10.15     18.30 o 
 -12   6  12      356.79      354.68     26.50 o 
 -11   6  12       92.73       99.71     21.73 o 
 -10   6  12      420.88      397.53     25.29 o 
  -9   6  12      131.94      147.99     19.29 o 
  -8   6  12       20.89       20.88     10.31 o 
  -7   6  12      321.57      319.36     17.40 o 
  -6   6  12      149.68      174.63     13.01 o 
  -5   6  12      447.49      422.79     26.58 o 
  -4   6  12      321.96      317.08     27.41 o 
  -3   6  12       25.17       18.93     15.39 o 
  -2   6  12      406.98      364.78     22.63 o 
  -1   6  12      717.78      674.00     52.25 o 
   0   6  12      542.02      547.94     40.67 o 
   1   6  12     1309.06     1291.30    105.45 o 
   2   6  12       82.78       88.02     13.89 o 
   3   6  12      661.51      682.63     41.18 o 
   4   6  12      171.20      168.15     19.80 o 
   5   6  12      240.88      255.78     34.62 o 
   6   6  12      255.19      298.48     37.31 o 
   7   6  12        1.59        1.33     19.10 o 
 -12   7  12       86.18       94.80     20.62 o 
 -11   7  12       48.71       39.59     21.16 o 
 -10   7  12       11.31        1.52     15.50 o 
  -9   7  12        2.87       11.18     10.74 o 
  -8   7  12      121.79      145.90     13.50 o 
  -7   7  12       65.71       64.75     11.72 o 
  -6   7  12      484.05      487.28     38.58 o 
  -5   7  12      452.76      419.53     35.24 o 
  -4   7  12       63.39       38.58     12.52 o 
  -3   7  12      380.37      345.82     23.75 o 
  -2   7  12       16.93       29.57     11.29 o 
  -1   7  12     1412.86     1371.94    120.02 o 
   0   7  12       48.88       41.59     12.44 o 
   1   7  12      254.17      253.38     17.53 o 
   2   7  12      305.96      326.19     25.18 o 
   3   7  12        0.33        6.10     16.59 o 
   4   7  12      427.17      464.26     42.31 o 
   5   7  12       22.24        8.85     24.23 o 
   6   7  12       78.31       41.93     29.62 o 
 -11   8  12       81.12       90.27     19.83 o 
 -10   8  12      192.07      202.03     22.61 o 
  -9   8  12       81.53      132.45     20.53 o 
  -8   8  12       17.25       11.36     22.69 o 
  -7   8  12      206.75      266.81     22.95 o 
  -6   8  12      140.59      127.97     18.01 o 
  -5   8  12      824.69      750.71     70.74 o 
  -4   8  12      149.42      141.42     22.50 o 
  -3   8  12        3.69       -1.48     14.13 o 
  -2   8  12      130.70      135.99     28.27 o 
  -1   8  12      364.42      345.84     25.53 o 
   0   8  12      640.39      688.79     34.81 o 
   1   8  12       27.76       22.44     16.27 o 
   2   8  12       40.58       26.26     16.98 o 
   3   8  12      314.79      340.10     48.66 o 
   4   8  12        2.95       11.15     28.46 o 
   5   8  12       31.37       18.46     28.08 o 
  -9   9  12        1.50        8.07     18.63 o 
  -8   9  12       15.10       22.28     18.71 o 
  -7   9  12       25.00       31.71     18.36 o 
  -6   9  12        6.73        1.54     31.73 o 
  -5   9  12      206.25      190.88     21.01 o 
  -4   9  12      431.65      485.41     42.31 o 
  -3   9  12       98.96      115.01     29.62 o 
  -2   9  12       53.26       34.62     26.54 o 
  -1   9  12      164.67      199.63     33.46 o 
   0   9  12       22.89       21.80     15.57 o 
   1   9  12       68.05       53.41     18.28 o 
   2   9  12      157.92      157.14     20.65 o 
   3   9  12       16.71       12.50     17.23 o 
   4   9  12       77.81      110.39     33.08 o 
  -8  10  12       88.18       83.94     22.77 o 
  -7  10  12       50.40       42.99     21.40 o 
  -6  10  12       18.12       20.66     18.54 o 
  -5  10  12        2.21       -8.05     17.31 o 
  -4  10  12      173.77      184.94     23.64 o 
  -3  10  12      162.64      129.62     28.85 o 
  -2  10  12       33.46       37.31     25.00 o 
  -1  10  12       58.33       45.77     28.85 o 
   0  10  12      314.89      374.25     42.31 o 
   1  10  12       26.22       18.02     17.38 o 
   2  10  12       11.52        2.43     17.93 o 
  -5  11  12       45.83       75.42     21.99 o 
  -4  11  12        1.05      -27.78     19.43 o 
  -3  11  12       21.10       38.85     26.54 o 
  -2  11  12       60.60       74.62     31.92 o 
  -1  11  12       81.08       34.23     30.77 o 
 -13   1  13       45.01       31.92     28.46 o 
 -11   1  13       98.05       95.90     16.84 o 
 -10   1  13      485.76      492.81     25.40 o 
  -9   1  13       32.32       16.57     14.26 o 
  -8   1  13      432.62      409.70     23.12 o 
  -7   1  13        0.31      -12.67     13.17 o 
  -6   1  13       66.42       61.25     15.32 o 
  -5   1  13        0.36        2.39     12.43 o 
  -4   1  13      147.93      158.52     33.08 o 
  -3   1  13      731.49      661.76     26.34 o 
  -2   1  13      867.85      846.46     28.81 o 
  -1   1  13     1312.02     1261.01     38.84 o 
   0   1  13       82.57       89.92     12.25 o 
   1   1  13       30.37       28.50     11.00 o 
   2   1  13       51.39       40.54     10.03 o 
   3   1  13      184.40      155.28     13.01 o 
   4   1  13        4.74       12.30     10.87 o 
   5   1  13       14.14        1.68     10.66 o 
   6   1  13       74.63       78.20     18.49 o 
   7   1  13        0.17        1.85     17.54 o 
 -13   2  13        3.33       -1.92     25.00 o 
 -12   2  13       28.72       18.85     26.16 o 
 -11   2  13      119.33      105.39     27.31 o 
 -10   2  13       19.39       11.73     14.41 o 
  -9   2  13        0.80        3.15     14.00 o 
  -8   2  13       17.49        6.73     13.99 o 
  -7   2  13      154.03      139.99     17.94 o 
  -6   2  13     1057.47      976.59     31.27 o 
  -5   2  13      583.71      515.31     24.47 o 
  -4   2  13      131.81      120.30     15.62 o 
  -3   2  13       95.83       87.83     16.32 o 
  -2   2  13      287.94      268.68     21.98 o 
  -1   2  13      316.49      298.89     26.03 o 
   0   2  13        0.78        0.12     10.23 o 
   1   2  13        1.61        1.61     11.01 o 
   2   2  13       97.32       95.85     13.57 o 
   3   2  13       97.06       79.25     12.01 o 
   4   2  13      360.37      366.37     17.54 o 
   5   2  13        1.05        4.44     12.95 o 
   6   2  13        1.93      -18.31     24.04 o 
   7   2  13      134.96      191.44     23.47 o 
 -13   3  13      128.24      162.70     33.08 o 
 -12   3  13      163.94      190.01     33.46 o 
 -11   3  13       66.75       74.38     17.53 o 
 -10   3  13      861.33      898.86     31.26 o 
  -9   3  13        2.57      -12.99     13.46 o 
  -8   3  13        4.63        4.85     14.38 o 
  -7   3  13      198.15      181.27     19.29 o 
  -6   3  13      260.12      280.00     22.16 o 
  -5   3  13       21.90       34.60     13.29 o 
  -4   3  13      142.17      145.06     17.95 o 
  -3   3  13      451.59      438.62     19.21 o 
  -2   3  13       84.26       88.68     12.72 o 
  -1   3  13       51.13       49.40     12.47 o 
   0   3  13        5.00       -0.69     10.95 o 
   1   3  13      529.08      483.52     20.65 o 
   2   3  13       29.32       22.78     11.91 o 
   3   3  13      285.77      264.59     18.34 o 
   4   3  13       39.46       35.18     13.57 o 
   5   3  13      114.87      136.26     16.47 o 
   6   3  13       45.03       39.62     17.90 o 
   7   3  13       15.46        7.70     18.13 o 
 -12   4  13      338.46      398.17     27.90 o 
 -11   4  13        8.68       22.50     16.58 o 
 -10   4  13        0.13        0.51     14.73 o 
  -9   4  13       20.48       12.68     15.35 o 
  -8   4  13      322.60      309.84     23.93 o 
  -7   4  13      246.48      274.37     22.98 o 
  -6   4  13      283.99      300.89     23.35 o 
  -5   4  13      166.87      132.56     18.20 o 
  -4   4  13        5.35       -0.27     10.75 o 
  -3   4  13       96.86      118.88     13.95 o 
  -2   4  13       13.11        5.14     10.57 o 
  -1   4  13      736.81      673.68     38.85 o 
   0   4  13       30.66       31.65     12.03 o 
   1   4  13     1063.50      975.36     66.56 o 
   2   4  13       31.20       23.72     11.87 o 
   3   4  13      124.85      155.84     16.17 o 
   4   4  13      360.19      334.00     30.22 o 
   5   4  13        3.49       -3.66     16.80 o 
   6   4  13      340.06      357.43     22.44 o 
 -12   5  13      284.74      305.70     26.28 o 
 -11   5  13       66.16       88.41     19.27 o 
 -10   5  13      376.75      393.38     21.22 o 
  -9   5  13       11.97       13.22     15.01 o 
  -8   5  13      350.50      324.30     23.89 o 
  -7   5  13       19.98        7.05     14.55 o 
  -6   5  13      153.40      161.24     20.96 o 
  -5   5  13      281.81      282.64     18.76 o 
  -4   5  13      488.99      517.68     28.64 o 
  -3   5  13      602.11      583.93     36.80 o 
  -2   5  13       85.41       70.33     13.15 o 
  -1   5  13       10.29        0.09     11.42 o 
   0   5  13        7.55       12.17     11.80 o 
   1   5  13      683.40      661.98     40.08 o 
   2   5  13      466.92      495.65     22.18 o 
   3   5  13      220.25      239.41     17.83 o 
   4   5  13       33.00       28.78     14.01 o 
   5   5  13      159.94      177.73     21.96 o 
   6   5  13        5.89       21.54     24.23 o 
 -11   6  13      148.86      137.86     22.68 o 
 -10   6  13       30.42       25.00     17.13 o 
  -9   6  13        3.67       -7.46     12.00 o 
  -8   6  13      188.64      185.84     20.52 o 
  -7   6  13       75.07       55.41     16.31 o 
  -6   6  13      281.88      309.11     26.87 o 
  -5   6  13      140.51      111.43     14.75 o 
  -4   6  13      110.21      108.99     14.98 o 
  -3   6  13      220.10      238.90     21.59 o 
  -2   6  13        2.55       -3.57     11.71 o 
  -1   6  13     1785.14     1769.12    141.12 o 
   0   6  13      230.35      254.55     18.51 o 
   1   6  13      156.29      160.24     16.55 o 
   2   6  13      140.73      153.52     16.74 o 
   3   6  13       69.92       82.73     16.31 o 
   4   6  13      520.04      542.75     61.16 o 
   5   6  13        0.04      -20.00     26.16 o 
 -10   7  13      750.15      725.83     32.36 o 
  -9   7  13       39.06       33.51     13.60 o 
  -8   7  13      399.19      354.74     25.83 o 
  -7   7  13        3.65       -4.63     12.70 o 
  -6   7  13      135.94      141.22     17.67 o 
  -5   7  13      948.40      904.18     76.13 o 
  -4   7  13       44.49       57.35     13.90 o 
  -3   7  13     1154.41     1068.51     76.88 o 
  -2   7  13        8.36      -11.57     11.22 o 
  -1   7  13       10.58       10.04     13.27 o 
   0   7  13      108.01      113.69     21.81 o 
   1   7  13      233.69      240.14     24.51 o 
   2   7  13      231.14      270.04     23.39 o 
   3   7  13      783.35      862.17     46.16 o 
   4   7  13      671.35      773.50     50.77 o 
  -9   8  13       11.27       20.48     17.62 o 
  -8   8  13      409.27      419.96     19.33 o 
  -7   8  13      256.06      245.14     23.51 o 
  -6   8  13      157.27      185.15     22.25 o 
  -5   8  13       11.25        2.68     12.34 o 
  -4   8  13        9.39       -9.23     12.24 o 
  -3   8  13      109.45       89.35     14.62 o 
  -2   8  13       27.30       19.18     12.74 o 
  -1   8  13     1253.31     1377.07    102.89 o 
   0   8  13       39.57       19.77     18.07 o 
   1   8  13     1104.54     1194.76    134.05 o 
   2   8  13       16.46      -10.82     17.96 o 
   3   8  13       12.26        7.28     18.55 o 
  -7   9  13      138.05      133.14     27.12 o 
  -6   9  13       10.21       -1.34     17.19 o 
  -5   9  13      377.37      418.00     84.24 o 
  -4   9  13       60.75       33.96     16.42 o 
  -3   9  13     1101.97     1162.51     75.00 o 
  -2   9  13       32.21       19.81     17.83 o 
  -1   9  13        3.31        1.40     17.35 o 
   0   9  13       96.29       98.29     21.13 o 
   1   9  13      761.19      855.64     91.54 o 
  -4  10  13       98.78      109.62     32.69 o 
  -3  10  13      123.77      108.85     31.92 o 
  -2  10  13       80.88       55.92     20.74 o 
 -11   0  14       67.58       48.85     25.39 o 
 -10   0  14      478.20      537.72     39.23 o 
  -9   0  14      205.36      191.16     29.23 o 
  -8   0  14     2948.56     2804.39     71.16 o 
  -7   0  14     1286.52     1215.84     50.39 o 
  -6   0  14      114.88      135.78     26.54 o 
  -5   0  14       99.35      111.93     25.00 o 
  -4   0  14     1942.22     1773.95     58.08 o 
  -3   0  14     4116.84     3824.45     81.16 o 
  -2   0  14      306.26      289.25     31.92 o 
  -1   0  14     2120.80     2039.34     61.93 o 
   0   0  14      738.98      698.12     41.54 o 
   1   0  14      128.89      129.24     26.54 o 
   2   0  14     1310.21     1304.79     68.08 o 
   3   0  14      624.71      610.81     28.83 o 
   4   0  14     1443.54     1491.56    131.93 o 
   5   0  14      137.09      176.55     30.00 o 
   6   0  14      575.22      602.34     46.54 o 
 -11   1  14      227.28      273.54     22.84 o 
 -10   1  14      532.01      514.21     27.16 o 
  -9   1  14       28.93       38.68     14.89 o 
  -8   1  14      402.69      347.98     23.52 o 
  -7   1  14     1285.51     1285.59     36.43 o 
  -6   1  14      239.85      265.25     20.92 o 
  -5   1  14     1165.55     1089.39     33.30 o 
  -4   1  14      193.82      177.03     18.89 o 
  -3   1  14      101.74       81.46     17.11 o 
  -2   1  14      386.87      404.60     24.29 o 
  -1   1  14      682.40      648.50     28.96 o 
   0   1  14      424.17      410.00     24.68 o 
   1   1  14     1611.23     1523.92    121.12 o 
   2   1  14      277.42      304.66     24.30 o 
   3   1  14      856.97      802.77     54.04 o 
   4   1  14       68.90       67.40     12.86 o 
   5   1  14      141.70      137.08     16.77 o 
   6   1  14     1025.45     1134.56     38.45 o 
 -11   2  14      130.88      116.32     18.76 o 
 -10   2  14      341.84      358.03     30.00 o 
  -9   2  14        1.36        6.92     14.96 o 
  -8   2  14     1532.32     1489.07     67.31 o 
  -7   2  14      175.96      162.56     19.85 o 
  -6   2  14      253.90      262.41     22.26 o 
  -5   2  14      590.16      531.94     27.33 o 
  -4   2  14        3.87        7.74     15.96 o 
  -3   2  14     2280.80     2037.44     43.24 o 
  -2   2  14        6.68        5.22     14.68 o 
  -1   2  14     1068.80     1018.76     33.58 o 
   0   2  14      248.60      245.37     17.69 o 
   1   2  14       31.72       27.83     12.04 o 
   2   2  14     1817.69     1808.15    106.43 o 
   3   2  14      114.77       97.22     15.10 o 
   4   2  14     1998.62     2072.42    100.45 o 
   5   2  14      258.12      295.50     20.58 o 
 -12   3  14      456.69      531.57     40.39 o 
 -11   3  14        4.63       -5.38     21.92 o 
 -10   3  14       83.32       85.17     18.28 o 
  -9   3  14       69.16       77.90     18.05 o 
  -8   3  14       39.98       50.10     16.80 o 
  -7   3  14      668.39      674.94     29.64 o 
  -6   3  14      401.26      416.35     25.83 o 
  -5   3  14      525.54      506.26     25.70 o 
  -4   3  14      621.15      538.32     26.78 o 
  -3   3  14       12.70        1.45     14.81 o 
  -2   3  14      647.90      598.68     27.74 o 
  -1   3  14      157.09      168.24     16.28 o 
   0   3  14      237.48      271.74     18.62 o 
   1   3  14     1452.60     1539.86     81.90 o 
   2   3  14      163.60      187.25     17.24 o 
   3   3  14      515.97      513.61     31.52 o 
   4   3  14      131.94      125.95     16.33 o 
   5   3  14      145.28      159.42     22.02 o 
 -11   4  14       10.84      -11.92     24.23 o 
 -10   4  14      558.15      582.68     41.93 o 
  -9   4  14      126.15      111.52     20.58 o 
  -8   4  14      665.32      673.47     28.81 o 
  -7   4  14        0.46       -2.14     14.14 o 
  -6   4  14      414.72      379.48     27.12 o 
  -5   4  14       45.58       56.26     17.26 o 
  -4   4  14        7.17       13.32     14.73 o 
  -3   4  14     1308.16     1316.25    104.99 o 
  -2   4  14       50.11       33.15     12.89 o 
  -1   4  14     1294.75     1282.35    111.32 o 
   0   4  14       85.09       90.27     14.85 o 
   1   4  14        8.30        6.89     13.16 o 
   2   4  14     1225.39     1236.05     75.29 o 
   3   4  14       36.27       14.23     13.81 o 
   4   4  14     1160.63     1147.21     96.35 o 
   5   4  14       39.44       23.76     18.40 o 
 -10   5  14       95.07       93.33     20.19 o 
  -9   5  14       98.56      125.14     20.12 o 
  -8   5  14       81.72       81.83     18.32 o 
  -7   5  14      562.67      518.86     28.46 o 
  -6   5  14      400.76      371.76     25.29 o 
  -5   5  14      536.73      500.17     37.12 o 
  -4   5  14      437.58      455.28     21.39 o 
  -3   5  14       28.66       36.27     13.50 o 
  -2   5  14      668.52      714.09     56.35 o 
  -1   5  14      242.89      245.51     18.28 o 
   0   5  14      571.70      538.29     45.10 o 
   1   5  14      562.44      545.96     24.03 o 
   2   5  14      527.33      561.40     24.69 o 
   3   5  14      118.80       98.15     16.40 o 
   4   5  14      265.64      279.64     25.53 o 
 -10   6  14      245.81      260.40     35.77 o 
  -9   6  14       18.30       22.40     15.62 o 
  -8   6  14      225.67      209.76     22.29 o 
  -7   6  14        2.75      -17.93     13.86 o 
  -6   6  14      230.65      207.40     22.22 o 
  -5   6  14       72.34       70.60     14.96 o 
  -4   6  14        5.03        1.94     12.05 o 
  -3   6  14      782.33      832.68     51.24 o 
  -2   6  14        1.15      -18.24     12.16 o 
  -1   6  14      378.53      373.79     29.66 o 
   0   6  14        6.22        8.60     13.97 o 
   1   6  14        5.90       -2.04     13.30 o 
   2   6  14      166.62      191.02     18.75 o 
   3   6  14      129.72      146.98     17.93 o 
  -8   7  14       62.35       37.34     17.58 o 
  -7   7  14      187.37      185.07     22.50 o 
  -6   7  14        7.70        5.99     12.29 o 
  -5   7  14      297.56      310.33     21.43 o 
  -4   7  14       83.86       94.70     15.18 o 
  -3   7  14        1.24        5.83     13.83 o 
  -2   7  14       79.83       63.78     15.37 o 
  -1   7  14      995.40     1055.50     84.12 o 
   0   7  14      773.87      736.82     72.49 o 
   1   7  14      491.45      412.97     23.00 o 
   2   7  14       76.00      103.31     21.86 o 
  -7   8  14       39.25       19.98     13.83 o 
  -6   8  14       60.28       77.87     15.91 o 
  -5   8  14       37.62       45.03     14.54 o 
  -4   8  14        8.08       -2.45     13.84 o 
  -3   8  14      360.93      347.00     32.20 o 
  -2   8  14       42.59       37.36     14.42 o 
  -1   8  14      356.46      355.42     26.91 o 
   0   8  14       49.10      103.18     22.43 o 
 -10   1  15      355.38      323.86     25.69 o 
  -9   1  15      332.21      336.92     25.80 o 
  -8   1  15      160.83      137.02     23.85 o 
  -7   1  15        3.83        2.74     15.77 o 
  -6   1  15       21.81       21.92     16.32 o 
  -5   1  15       64.29       53.46     17.68 o 
  -4   1  15       37.84       39.87     16.21 o 
  -3   1  15       46.76       24.82     21.54 o 
  -2   1  15        0.94       -8.03     15.47 o 
  -1   1  15      166.81      152.47     20.67 o 
   0   1  15       34.47       31.18     15.05 o 
   1   1  15       39.55       50.48     17.81 o 
   2   1  15        0.15      -14.09     16.04 o 
   3   1  15        1.49        0.71     13.91 o 
   4   1  15      156.28      183.73     20.07 o 
 -10   2  15       58.74       60.51     18.47 o 
  -9   2  15       42.31       39.26     17.35 o 
  -8   2  15        1.27       -3.34     15.75 o 
  -7   2  15       62.68       55.78     17.94 o 
  -6   2  15      409.83      416.92     25.96 o 
  -5   2  15      174.55      144.62     20.08 o 
  -4   2  15        0.81        5.64     16.31 o 
  -3   2  15       56.03       22.66     15.17 o 
  -2   2  15      292.15      283.24     24.01 o 
  -1   2  15       46.80       44.73     17.38 o 
   0   2  15       73.15       88.15     17.96 o 
   1   2  15        6.54       18.85     16.35 o 
   2   2  15       62.44       69.32     15.60 o 
   3   2  15        1.57       -2.38     14.02 o 
 -10   3  15        9.53       17.35     17.27 o 
  -9   3  15        5.38       10.96     16.86 o 
  -8   3  15       41.37       58.24     17.38 o 
  -7   3  15       16.57       -0.34     15.20 o 
  -6   3  15        9.08       11.14     16.86 o 
  -5   3  15       69.44       46.72     17.53 o 
  -4   3  15      406.69      407.60     26.55 o 
  -3   3  15        4.34        4.96     16.18 o 
  -2   3  15        3.49        6.23     13.72 o 
  -1   3  15      263.12      265.18     22.84 o 
   0   3  15       19.14       21.92     13.05 o 
   1   3  15       32.62       26.73     14.85 o 
   2   3  15       51.63       49.03     15.52 o 
   3   3  15       29.20       30.06     17.66 o 
  -9   4  15        6.22       -1.27     16.35 o 
  -8   4  15      100.52       65.00     19.04 o 
  -7   4  15        6.08       11.03     17.00 o 
  -6   4  15        0.69        5.76     16.44 o 
  -5   4  15        3.52        4.82     15.90 o 
  -4   4  15      597.52      517.90     28.41 o 
  -3   4  15      432.37      432.54     45.39 o 
  -2   4  15       12.41       -3.55     16.69 o 
  -1   4  15       49.06       59.73     14.78 o 
   0   4  15      333.17      337.86     21.27 o 
   1   4  15      341.23      344.26     26.83 o 
   2   4  15      444.87      499.10     24.63 o 
  -8   5  15      290.52      302.01     26.24 o 
  -7   5  15       84.42       77.12     19.58 o 
  -6   5  15      268.33      241.26     22.85 o 
  -5   5  15      251.64      264.81     23.89 o 
  -4   5  15       67.42       46.98     18.76 o 
  -3   5  15      268.02      263.53     23.64 o 
  -2   5  15        2.54       13.03     14.17 o 
  -1   5  15      536.38      581.92     63.18 o 
   0   5  15       12.42       -5.89     13.74 o 
   1   5  15      300.19      313.38     21.81 o 
  -7   6  15       17.19       22.22     18.40 o 
  -6   6  15       65.75       57.51     17.93 o 
  -5   6  15      503.77      481.04     30.13 o 
  -4   6  15        3.43        4.51     18.27 o 
  -3   6  15      266.31      318.88     21.15 o 
  -2   6  15       20.16       11.13     13.41 o 
  -1   6  15      145.16      164.01     22.18 o 
   0   6  15      158.95      139.74     18.20 o 
  -4   7  15        5.93        0.32     13.51 o 
  -3   7  15      283.19      310.62     24.26 o 
  -8   0  16      140.27      150.78     30.77 o 
  -7   0  16      423.33      421.56     40.39 o 
  -6   0  16      576.76      466.18     41.16 o 
  -5   0  16      208.51      265.01     34.62 o 
  -4   0  16      153.21      193.47     31.92 o 
  -3   0  16       20.53        3.08     23.85 o 
  -2   0  16      219.02      206.55     30.39 o 
  -1   0  16      554.56      544.26     40.39 o 
   0   0  16      570.98      586.19     44.62 o 
   1   0  16      424.69      403.87     41.16 o 
  -8   1  16      276.00      295.74     25.77 o 
  -7   1  16        4.14       -8.27     16.54 o 
  -6   1  16       85.70       82.89     19.85 o 
  -5   1  16      763.92      740.08     33.32 o 
  -4   1  16       27.87        8.82     25.77 o 
  -3   1  16     1490.92     1404.14     40.52 o 
  -2   1  16       16.30        6.71     16.37 o 
  -1   1  16      472.16      441.37     28.96 o 
   0   1  16      534.65      494.10     29.04 o 
   1   1  16       87.51       65.36     20.26 o 
  -8   2  16       79.39       82.63     20.23 o 
  -7   2  16       62.52       72.65     19.45 o 
  -6   2  16      490.66      450.50     29.24 o 
  -5   2  16      603.43      642.64     32.09 o 
  -4   2  16      307.23      382.33     45.58 o 
  -3   2  16        4.64       -2.94     17.11 o 
  -2   2  16      550.59      495.34     30.05 o 
  -1   2  16      475.62      435.07     28.26 o 
   0   2  16      668.74      666.80     33.04 o 
  -7   3  16      203.18      217.95     23.00 o 
  -6   3  16      142.45      156.59     26.35 o 
  -5   3  16      939.79      943.92     36.85 o 
  -4   3  16        1.85        8.97     17.13 o 
  -3   3  16      917.63      894.25     34.39 o 
  -2   3  16        7.43       -9.77     18.27 o 
  -1   3  16      581.18      546.53     31.41 o 
  -5   4  16      444.35      409.80     28.96 o 
  -4   4  16        9.52        4.96     18.07 o 
  -3   4  16       76.87       73.99     19.14 o 
  -2   4  16      209.17      191.71     23.79 o 
                                                 
